# Supplementary material for: Variation in population levels of physical activity in European children and adolescents according to cross-European studies: a systematic literature review within DEDIPAC
Source: Int J Behav Nutr Phys Act. 2016 Jun 28;13:70. doi: 10.1186/s12966-016-0396-4 (PMC5399406; doi:10.1186/s12966-016-0396-4)
Supplement: Supplementary file 3 — Data extraction file. The complete data extraction file. (XLSX 91 kb) [file 12966_2016_396_MOESM3_ESM.xlsx]

## Sheet: PA youth
Reference number	Main author (pubyear)	Article title	Study name	Study design (cross-sectional, longitudinal, cohort, surveillance, etc)	Period of data collection	Setting (was the research conducted in a specific setting or population?)	Countries - number	Countries - names	N - per country	N - total sample	Age - range	Age - mean (SD)	Gender - % women	SES - distribution (if available, preferably based on education level)	BMI - distribution (if available)	Representativeness (if available, based on a claim or weighing)	Outcome measure(s) (min/day, MET-min, % meeting recommend.)	Assessment method (subjective or objective, type accelerometer, questionnaire name)	Details assessment (cutpoints used, which version, specific questions, sleep included in SB?)	Timing assessment (measurement period e.g. last/usual week, #days , week/weekend, season	Measurement properties (of the method, if available, as stated in the article)	Results - overall	Results - per country	Results - per subgroup (e.g. gender, age, SES or BMI)
24	Biddle (2009)	Physical activity and sedentary behaviors in youth: Data from tree central eastern European countries	N/A	Cross-sectional	2000	State secondary schools	3 EU countries	Hungary, Slovakia, Romania	Final sample: Hungary: 301, Romania: 195, Slovakia: 127	Final samlpe: 623	13-18	15.5 (0.9)	60.35%	The Standard Occupational Classification 2000 was used to define socioeconomic status through the four categories of occupational class of: (a) managers and professionals. (b)semi- professionals, (c)routinenonmanual workers, and (d) manual workers. Hungary Low SES. Boys: 21 (17.4%). Girls 27 (15.0%); Middle SES: Boys: 52 (43.0%). Girls: 72 (40.0%); High SES:Boys: 37 (30.6%) Girls: 70 (38.9%) Roma…	N/A	N/A	Minutes of PA per day on weekday and weekend day	Measured: Ecological Momentary Assessment self report Diary (each 15m)	The principal data collection instrument was a paper-and-pencil ‘‘free time diary’’ that students completed outside of school hours. Data collection days were randomly assigned. At 15-min intervals, participants self-reported (free-response) their behaviour in response to a single item: ‘‘What are you doing now?’	Participants were instructed to complete the diary for 4 days (three weekdays and one weekend day). 4 days (3 weekdays and 1 weekend day); Data collection days were randomly assigned; For each weekday, 44 time-samples were obtained (one every 15 min from 07.00 to 08.45 h and from 15.00 to 23.45 h). For the weekend day, 68 time-samples were obtained (one every 15 min from 07.00 to 23.45 h).	The diary used in the present study is based on principles of ecological momentary assessment (Dunton, Whalen, Jamner, Henker, & Floro, 2005; Stone & Shiffman, 2002) and has been described previously as a valid and reliable tool for assessing sedentary behaviour and physical activity in secondary school children by Gorely et al. (2007a).	Not reported	Not reported	Weekday: Hungary: Boys: 39.01(37.62); Girls: 39.67(29.39) Romania: Boys: 52.99(37.62); Girls: 57.52(35.21) Slovakia: Boys: 61.48(47.05); Girls: 44.73(36.03) Weekend: Hungary: Boys: 47.73(79.47); Girls: 41.25(59.05) Romania: Boys: 66.11(90.61); Girls: 73.62(90.84) Slovakia: Boys: 69.17(83.97); Girls: 36.16(38.64)
25	Duncan (2015)	Comparisons in ambulatory physical activity in children from the United Kingdom and Belgium	N/A	Cross sectional	Not reported	Local schools	2	Belgium, United kingdom	Belgum: 1614 and UK: 1146	2760	9-14	10.7(0.9)	54.8	Not reported	18.1(3.3)	Sample representative for Overseight /obesity rates, SES	Average steps/day	pedometer (Yamax Digiwalker SW-200)	Physical activity was assessed using a pedometer, which was worn for at least 4 days including at least 1 weekend day. Prior to the monitoring period, children were familiarized with the pedometers and were briefed as to the nature of their involvement in the study. On the first day of monitoring, the children were instructed on pedometer attachment (at the waist), its removal (only during shower…	4 days with at least one weekend day	Four days of monitoring is a sufficient length of time to determine habitual physical activity levels in children (Trost et al., 2000).	Not reported	Meeting guidelines steps/day UK: 37.2% Belgium: 59.9%	Average steps/day Boys Belgium: 16799 (163.1) UK: 12637 (199.2) Girls Belgium: 13488 (149.4) UK: 11782 (178.3)
26	Ramirez-Rico (2014)	Weekday and weekend patterns of physical activity and sedentary time among Liverpool and Madrid youth	N/A	Cross-sectional	October - December 2009 (England) and November 2009 - January 2010 (Spain)	N/A	2 EU countries	England (Liverpool) Spain (Madrid)	Initial Sample: Spain: 241 England: 235 Final sample: Spain: 187 England: 180	Initial Sample: 476 Final sample: 367	10-14	England: 11.8 (1.3) Spain: 12.0 (1.3)	60.85% (England 67.8%. Spain 57.2%)	N/A	Mean (SD) England: 19.8 (3.6) Spain: 20.6 (3.4)	Two primary schools and three high schools in Liverpool, and two primary schools and four high schools in Madrid were approached as convenience samples and agreed to participate in the study.	Mean (SD) minutes spent in VPA, MPA and MVPA by country. For weekday, weekend day, during school time, non-school time and after school.	ActiGraph accelerometers (GT1M, ActiGraph LLC, Pensacola, FL).	Children were instructed to wear the ActiGraph over the right hip, using a waist-mounted nylon belt, from waking in the morning until bedtime for seven consecutive days, including two weekend days. Children were included in the data analysis if they wore the monitors for at least 540 minutes on week days and 480 minutes on weekend days, for a minimum of two week days and one weekend day. ActiGrap…	Seven consecutive days	These inclusion criteria have previously shown acceptable reliability in similarly aged children.	Not reported	Not reported	England MPA (min) Weekday: 30.1 (0.9); weekend day: 24.3(1.3); schooltime: 11.0(0.4); non-school time: 17.3(0.7); after school time: 9.3(0.4) MVPA (min) Weekday: 48.6 (1.5); Weekend day: 36.5 (1.7); School time 19.6 (0.7); Non-school time: 27.1 (1.2); After-school 14.5 (0.6) VPA (min) Weekday: 18.4(0.9); Weekend day: 12.7(0.7); School time 8.6(0.4); Non-school time: 9.7(0.7); After-school 5.4(0.4…
27	Soos (2014)	Physical activity, Sedentary behaviour,use of electronic media, and snacking among youth: An international study	N/A	Cross sectional	2006-2008	State secondary schools were selected from a convenience sample in the five countries	5 countries of which 4 EU	Hungary, Romania, Slovakia, United Kingdom, China	Hungary (n=301), Romania (n=195), Slovakia (n=127), the United Kingdom (n=77)	812 of witch 700 EU	11.9 to 17.9 years	15.6±1.0	0.57	Not reported	Not reported	Convenience sampling; no details on representativeness	The prevalence of meeting the physical activity recommendations (at least 60 minutes/day)	The principal data collection instrument was a ‘free time diary’ that students completed outside of school hours. Diary methods are useful for assessing everyday events and experiences because they can be completed in naturalistic settings and are less prone to reporting bias caused by recall error (Bolger, Davis, & Rafaeli, 2003). The diary used in the present study is based on principles of Eco…	Participants were instructed to complete the diary for three weekdays, as weekend data would likely have shown different patterns of behaviour (Biddle, et al., 2009). Data collection days were randomly assigned. At 15-minute intervals, participants self-reported (free-response) their behaviour in response to a single item: “What are you doing now?” Participants were instructed to wear a wristwatc…	During 3 weeks	Valid and reliable tool for assessing sedentary behaviour and physical activity in secondary school children (Gorely, et al., 2007).	Not reported	The prevalence of meeting the physical activity recommendations UK: B: 53%; G: 40% Hungary: B: 21%; G: 20% Romania: B: 36%; G: 48% Slovakia: B: 44%; G: 26%	Not reported
28	Fernandez-Alvira (2013)	Clustering of energy balance-related behaviors and parental education in European children: the ENERGY project	ENERGY	Cross-sectional	2010	primary schools	7 EU countries	Belgium, Greece, Hungary, Netherlands, Norway, Slovenia, Spain	Final sample: Belgium: 654, Greece: 958, Hungary: 811, Netherlands 362, Norway: 750, Slovenia: 856, Spain: 893	Final samlpe: 5284	10-12	11.6 (0.73)	54.3%	Parental education level Low 1686 (32.5) High 3497 (67.5)	BMI status Normal weight 3930 (74.4) Overweight 1030 (20.4) Obese 248 (4.8)	Samples were national representative in Greece, Hungary, the Netherlands and Slovenia. In Spain, schools of the region of Aragón were selected; Belgium selected schools from Flanders and Norway selected schools from the southern regions of the country.	Total physical activity (active transport + sports participation): minutes per day for boys and girls by country	Questionnaire	Active transportation to school was assessed by two questions about how many days per week the child cycled and/or walked to school, ranging from never to 5 days/week, and two questions on the duration of biking or walking to school, with 4 answer categories ranging from 1–5 minutes to more than 15 minutes. Total active transportation time per week was calculated by adding up total bike and walk …	usual week	Children questionnaire showed a good test-retest reliability and moderate to good construct validity for the large majority of items (Singh et al., 2011)	PA (min/day) Boys: 44(0.5); Girls: 36 (0.5)	PA (min/day) Belgium: Boys: 37(1.3); girls: 37(1.2) Greece: Boys: 33(1.1); girls: 26(0.9) Hungary: Boys: 46(1.5); girls: 39(1.1) The Netherlands: Boys: 41(1.6); girls: 35(1.5) Norway: Boys: 57(1.4); girls: 50(1.2) Slovenia: Boys: 48(1.3); girls: 42(1.2) Spain: Boys: 44(1.2); girls: 30(1.0)	N/A
29	Jimenez-Pavon (2012)	Associations of parental education and parental physical activity (PA) with children's PA: The ENERGY cross-sectional study	ENERGY (EuropeaN Energy balance Research to prevent excessive weight Gain among Youth)	Cross-sectional	2010	Based on previous cross-European studies (Klepp et al., 2005) a minimum sample of 1000 school-children per country (in total 7000 participants) and one parent (the main caretaker) for each child was aimed.	7 EU countries	Belgium, Greece, Hungary, Netherlands, Norway, Slovenia, Spain	Final Sample: Belgium: 472, Greece: 501, Hungary: 467, the Netherlands: 456, Norway: 481, Slovenia: 574, Spain: 492	Final sample: 7214 (7213 children)	10-12	Overall 11.7(0.7) Boys 11.7(0.8) Girls 11.6(0.7)	52.27%	Parental education level (PEL): PEL was estimated as an indicator of SES by means of a self-reported questionnaire completed by the parents and calculated from the PEL level questions. Belgium ME: : 22/78 (n=733) PE: 25/75 (n=676) Greece ME: 59/41 (n=965) PE: 63/37 (n=907) Hungary ME: 52/48 (n=903) PE: 60/40 (n=773) The Netherlands ME: 30/70 (n=393) PE: 33/67 (n=358), Norway ME: 38/62 (n=807)PE: …	All: 19.1 (3.3) Boys: 19.1 (3.4) Girls: 19.0 (3.3)	Samples were national representative in Greece, Hungary, the Netherlands and Slovenia. In Spain, schools of the regions of Aragón were selected; Belgium selected schools in Flanders and Norway selected schools in the southern regions of the countries.	Total weekly amount of time (min) of PA (TTPA) and % of children meeting PA guidelines (≥60 min/day) by country for boys and girls	A variable regarding PA was calculated from the self-reported questionnaires in both children and parents.	The variable recorded the total weekly amount of time (min) of PA (TTPA) which was calculated from the sum of the output of several questions about the time spent in sports activities (2) and time spent on active transport (4). Questions and answers about active transport were as follows: How many days do you cycling to school/work? (a) never, (b) 1 day, (c) 2 days, (d) 3 days, (e) 4 days and (f)…	usual week	From the children's questionnaire 80% of PA's items showed good to excellent test–retest reliability as indicated by intra-class correlation coefficients (ICCs) >0.60. Construct validity appeared to be good to excellent for 46% of the PA's items.	Min/week TTPA Overall 281.3 (177.4), boys 312.3 (181.7); girls 253.1 (168.5)	Not reported	% of children meeting guidelines: Belgium: boys: 16%, girls: 13% Greece: boys: 11%, girls: 6% Hungary: boys: 35%, girls: 22% Netherlands: boys: 24%, girls:12% orway: boys: 46%, girls: 35% Slovenia: boys: 34%, girls: 27% Spain: boys: 25%, girls 9%
30	Verloigne (2012)	Levels of physical activity and sedentary time among 10- to 12- year old boys ans girls across 5 European countries using accelerometers: an observational study within the ENERGY-project.	ENERGY	Cross-sectional	2010	primary schools	5 EU countries	Belgium, Greece, Hungary, the Netherlands, Switzerland	Final Sample: Belgium: 109, Greece: 142, Hungary: 140, the Netherlands: 104, Switzerland: 192	Final sample with accelerometer data: 687	10-12	11.6(0.8)	0.53	N/A	19.0(3.4)	Schools were randomly selected in the three cities to reach a representative sample of 1000 children, aged between 10 and 12 years old. Additionally, five countries -Belgium, Greece, Hungary, the Netherlands and Switzerland- collected accelerometer data in a subsample of preferably 200 children to gather objective information on sedentary time. The number of selected schools for accelerometry was…	Counts per 15 sec, LPA(101- 999), MPA(3000-5199), VPA (>5200), MVPA, % meeting guidelines (60min MVPA/day) by country, for boys and girls.	Actigraph accelerometers: the uniaxial accelerometer GT1M and the triaxial accelerometers GT3X and Actitrainer.	101-2999 cpm equals LPA, 3000-5199 cpm equals MPA and > 5200 cpm equals VPA. Data were included in the study if there were valid records for at least 2 weekdays and 1 weekend day.	The children wore the accelerometer for 6 consecutive days, including weekend days. Data collection periods in each country varied as follows; in Belgium between April–May, in Greece between March–May, in Hungary between April–July, in the Netherlands between April–July, in Switzerland between June–September	In general, Actigraph accelerometers have shown adequate reproducibility, validity and feasibility in children and adolescents (de vries et al, 2006).	Not reported	Not reported	Counts per 15 sec (mean(SE)) OVERALL: Girls: 128(2), boys 155(2). PER COUNTRY: Belgium girls 121(6) boys 159(8); Greece girls 106(5), boys 140(7); Hungary girls 139(6), boys 145(6); Netherlands girls 123(5), boys 162(6); Switzerland girls145(5),boys 164(7). MVPA (mean(SE)) min/day: OVERALL: Girls 32(1), boys 43(1). PER COUNTRY: Belgium girls 23(2), boys 42(3); Greece girls 25(2), boys 41(3); Hung…
31	Yildirim (2014)	Daily variations in weather and the relationship with physical activity and sedentary time in European 10 to 12 year olds: the ENERGY project	ENERGY	Cross-sectional	2010	schools	5 EU countries	Belgium, Greece, Hungary, Netherlands, Switzerland	Final Sample: Belgium: 107, Greece: 160, Hungary: 147, Netherlands: 102, Switzerland: 206	Final sample: 722	10-12	11.6 (0.9)	53.4%	Native language was spoken at home by 86% of the children.	N/A	N/A	Activity levels (min/day)LPA, MVPA. Average PA (cpm)	Physical activity and sedentary time data were collected using Actigraph ccelerometers [Actitrainer (triaxial), GT3x and GT1M models] using a standardized protocol.	Data were included in the study if there were valid records for at least 3 weekdays and 1 weekend day. Nonwearing of the device was considered if there were more than 20 minutes of consecutive 0 counts. The average counts per 15 seconds provided information on the overall activity level and was converted to counts per minute. Minutes of sedentary time, light physical activity (light PA) and moder…	Data were included in the study if there were valid records for at least 3 weekdays and 1 weekend day. Data collection periods in each country varied as follows; in Belgium between April–May, in Greece between March–May, in Hungary between April–July, in the Netherlands between April–July, in Switzerland between June–September	Minutes of sedentary time, light physical activity (light PA) and moderate-to-vigorous physical activity (MVPA) were estimated using cut- points from Treuth et al which were identiﬁed as good classiﬁcation accuracy for children aged 10–12 years.	MVPA (min/day): 32.3(18.3-51.3)* Average PA (cpm): 139.6(96.1-172.8)* *Mean (interquartile range)	MVPA (min/day): * Belguim: 28.8 (15.7-50.0) Greece: 29.5 (16.5-45.5) Hungary: 32.0 (18.5-49.8) Netherlands: 26.0(15.0-44.4) Switzerland: 39.5 (23.8-59.7) Average PA (cpm): * Belguim: 131.1 (90.9-183.3) Greece: 119.9 (91.3-151.1) Hungary: 124.9 (94.8-164.4) Netherlands: 129 (94.8-173.2) Switzerland: 142.2 (106.5-189.4) *Mean (interquartile range)	Not reported
32	Aibar (2013)	A cross-cultural study of adolescents' physical activity levels in France and Spain	EPAPA (Evaluation and Promotion of Adolescent Physical Activity) project	Cross-sectional	September October 2010 (Spain) - November - December 2010 (France)	The EPAPA project selected two twin European cities, Huesca (Spain) and Tarbes (France), to conduct this study. They were selected due to heir geographical proximity (220 km apart, either side of the Pyrenees mountains) and their similar medium size.	2 EU countries	France (Tarbes), Spain (Huesca)	Initial sample: France: 223, Spain: 178 Final sample: France: 162, Spain: 139	Initial sample: 401 Final sample: 301	N/A	Total 14.45(0.67); France 14.35(0.70); Spain 14.57(0.61)	Total 53.37%; France 61.7%; Spain 52.5%	Socioeconomic status was measured with the ‘‘Family Affluence Scale II’’ (FAS II) (Currie et al., 2008). The FAS II is a valid international tool that contributes to the understanding of social inequalities among adolescents and allows comparisons between countries. FAS II is a four-item scale that asks students about how many ‘cars/bedrooms/computers' they have and how often they go on vacations…	Spain: 20.34; France: 19.31	N/A	Mean (SD) minutes of MVPA, Mean(SD) minutes in 10-minute bouts of MVPA and percentage meeting guidelines (WHO) based on MVPA and 10-minute bouts by country.	The tri-axial GT3X accelerometer (Actigraph, Pensacola, FL, USA)	Used to assess PA continuously during the waking hours of a seven-day period. Monitors were initialised as described by the manufacturer, and the epoch was set at 15 seconds. The GT3X was attached to an adjustable elastic belt and worn on the right side of the hip. Participants were provided with detailed instructions on how to use the accelerometer, and only removed it when engaging in water act…	Seven-day period	The GT3X accelerometer is widely used in PA research and has been shown to be a valid and reliable tool for quantifying adolescents’ PA.	% meeting guidelines for MVPA: 36.5% (n=110) % meeting guidelines for bouts: 10%(30)	Not reported	Overall % meeting guidelines Boys MVPA 65(50.8%); Bouts 18(14.1%); Overall % meeting guidelines Girls MVPA 45(26%); Bouts 11(6.4%); Spain overall MVPA Weekday(min): 71.71(29.31); MVPA Weekend (min): 54.85(43.81); Weekday bouts 43.39(28.10); Weekend bouts 32.21(40.30); Spain Boys MVPA total (min): 77.66(25.12); MVPA Weekday(min): 83.17(30.20); MVPA Weekend (min): 61.14(43.33); Total bouts 49.97(24…
33	Aibar (2014)	Weekday and weekend physical activity patterns of French and Spanish adolescents	Evaluation and Promotion of Physical Activity (EPAPA)	Data were collected from September 2010 to May 2012 during two academic years in 10 schools. Two measurement waves (wave 1: September to December; wave 2: February to May) took place into each year of data collection. Each wave had two consecutive measurement periods, one for each country (e.g., in the second wave: February and March in Spain; April and May in France).	September 2010 - May 2012	Data were collected as part of the Evaluation and Promotion of Physical Activity (EPAPA) project (Aibar, Bois, Generelo, Zaragoza, & Paillard, 2012), which was conducted in two twin mid-sized European cities, Huesca (Spain; altitude 490 m; 52,443 inhabitants; 8,402 inhab./km2) and Tarbes (France; altitude 304 m; 45,613 inhabitants; 2,975 inhab./km2). This comparative study has been conducted betw…	2 EU countries	France, Spain	Final sample: Spain: 373, France: 456	Final Sample: 829	N/A	14.33(7.3)	55.2%	The ‘Family Affluence Scale II’ was used to measure the adolescents’ socio-economic status (SES). The FAS II is a 4-item international tool that is validated for comparisons between countries. Participants are questioned about how many cars/bedrooms/computers’ their households have and how often they go on vacations. A composite FAS score is then calculated for each participant summing up respons…	Spanish adolescents reported significant higher BMI values (pB0.001) than French in all segments. BMI range 18.94(0.14)-20.19(0.14)	This comparative study has been conducted between two towns, without claiming to generalise the results for the whole countries.	Daily minutes (M/SD) of MVPA by country for school travel time, school-time, non-school-time, weekend night-time, weekend morning-time, weekend afternoon-time.	Actigraph GT3X accelerometers (Actigraph, Pensacola, FL, USA)	Consistent with suggested wearing guidelines, all participants were informed how to wear the accelerometer on the right hip and to only remove it during water-based activities and sleeping. In order to exclude the delivery day from the final analysis and avoid bias, eight consecutive days were recorded in each collection period. The epoch length was set at 15 seconds. The output (counts/15 s 1) w…	Eight consecutive days. Periods of data collection within waves were swapped between countries in the second year of collection to control for seasonal variations (e.g., February and March in France; April and May in Spain).	The GT3X has been demonstrated to be a valid and reliable tool in research for measuring adolescents’ PA(Santos-Lozano etal.,2012),as well as facilitating analysis and interpretation of PA patterns (Bailey et al., 2012)	Not reported	Not reported	Daily minutes of MVPA during School travel time Spain: 6.99(0.27) France: 6.17(0.19) Daily minutes of MVPA during School time Spain: 23.00(0.59) France: 28.50(0.56) Daily minutes of MVPA during Non-school time Spain: 35.79(0.76) France: 19.49(0.66) Daily minutes of MVPA during Weekend night time: Spain: 6.97(0.78) France: 3.40(0.53) Daily minutes of MVPA during Weekend morning time: Spain: 31.56(…
34	Andersen (2006)	Physical activity and clustered cardiovascular risk in children: a cross sectional study (The European Youth Heart Study)	European Youth Heart Study (EYHS)	cross sectional	1997-2000	Schools.	3 EU countries	Estonia, Denmark, portugal	Final sample: Estonia: 655, Denmark: 588, Portugal: 489	Final sample: 1732 (The overall participation rate was 76% in Estonia, 73% in Portugal, and 75% in Denmark. Of the 1725 girls and 1592 boys who initially participated, only 1156 girls and 1045 boys had valid activity variables because of the criteria for valid accelerometer measurements. Of these children, 915 girls and 817 boys had complete data on risk factors, and these individuals form the ba…	9 and 15	9 Year olds: Estonia G: 9.4(0.5); B: 9.6(0.5); Denmark: G: 9.6(0.4); B: 9.7(0.4); Portugal G: 9.7(0.3); B:9.7(0.3) 15 year olds Estonia G: 15.4(0.5); B: 15.5(0.5); Denmark: G: 15.5(0.5); B: 15.5(0.4); Portugal G: 15.5(1.0); B:15.6(0.7)	Overall: 52.82% Denmark 53.9% Estonia 55.3% Portugal 48.3%	N/A	Denmark 9-year old girls 17.2(2.5); 15-year old girls 20.6(2.7); 9-year old boys 17.3(2.4); 15-year old boys 20.8(2.5); Estonia 9-year old girls 16.4(2.3); 15-year old girls 20.3(2.5); 9-year old boys 16.8(1.9); 15-year old boys 20.5(2.9); Portugal 9-year old girls 18.3(3.3); 15-year old girls 21.8(2.9); 9-year old boys 18.0(3.2); 15-year old boys 20.7(3.0)	N/A	Mean counts per minute and number of minutes in bouts above 2000 cpm (equivalent to walking about 4 km/h) of at least 5 min or at least 10 min, respectively. by country, for boys and girls and for 9 year olds and 15 year olds.	Physical activity was assessed with an accelerometer (Actigraph model 7164, Manufacturing Technology Inc, Fort Walton Beach, FL, USA).	Physical activity was monitored for 4 consecutive days: 2 weekdays and 2 weekend days. Instruments were attached tightly at the hip. Minute-by-minute data were stored as counts. Derived variables were mean counts per min (cpm), and number of minutes in bouts above 2000 cpm (equivalent to walking about 4 km/h) of at least 5 min or at least 10 min, respectively. Two sets of data were constructed fo…	2 weekdays 2 weekend days	The validity and reliability of the instrument has been tested.	Not reported	Not reported	PA (cpm) 9 Year olds: Denmark: Girls: 590(211), Boys:721(272) Portugal: Girls: 601(169), Boys: 731(237) Estonia: Girls: 656(202), Boys: 789(258) 15 year olds: Denmark: Girls: 412(132), Boys: 477(162) Portugal: Girls: 469(118), Boys: 616(176) Estonia: Girls: 498(177), Boys: 659(247)
35	Ekelund (2004)	Associations between objectively assessed physical activity and indicators of body fatness in 9- to 10-y-old European children: a population-based study from 4 distinct regions in Europe (the European Youth Heart Study)	EHYS	Cross-sectional	1997-2000	4 geographically defined areas in Europe (the city of Odense, Denmark; the city of Oslo; the city and surrounding rural areas of Tartu, Estonia; and the island of Madeira, Portugal).The primary sampling unit was schools and the secondary unit was school registers.	4 EU countries	Denmark Portugal Estonia Norway	Final sample: Denmark: 358, Portugal: 323, Estonia: 336, Norway: 270	Initial sample: 2164 Final sample for analysis: 1292	9-10	Boys: 9.7 (0.4) Girls: 9.6 (0.4)	50.6%	N/A	Boys: 17.2 (2.4) Girls: 17.2 (2.7)	The children represented diverse cultural, socioeconomic, and geographic environments	The outcome variables were daily activity counts (counts/min /day), which is an indicator of the total volume of PA, and time (min/d) spent at different PA-intensity categories. sedentary <500 counts/min; light 500–2000 counts/min; moderate and vigorous 2000 counts/min; vigorous 3000 counts/min for boys and girls separately.	PA was assessed with the MTI (formerly known as the CSA activity monitor) model WAM 7164 (Manufacturing Technology Inc, Fort Walton Beach, FL) accelerometer.	Children who did not manage to record 600 min/d of activity for 3 d were excluded from further analyses. Cut-off point MVPA: >2000 counts/min. PA-related energy expenditure (PAEE) was predicted on the basis of activity counts (counts/min) and sex by using an equation derived from the simultaneous measurements of PA by the accelerometer and from free-living total energy expenditure (TEE) measured …	2 weekdays and 2 weekend days	N/A	Boys: Total activity (cnt/min/day): 789(284) Sed(%): 61.8(9.7) LPA(%): 26.1(5.8) MVPA(%): 12.0(5.6) VPA(%): 6.0(3.6) Girls: Total activity (cnt/min/day): 653(207) Sed(%): 65.3(8.3) LPA(%): 26.0(5.5) MVPA(%): 8.7(4.2) VPA(%): 3.9(2.5)	Not reported	Estonia: Total activity (cnt/min/day): B:778(277); G: 661(202) Sed(%): B: 59.4(11.2); G: 63.9(8.8). LPA(%): B: 28.1(6.6); G: 26.9(5.7) MVPA(%): B: 12.4(6.5); G: 9.1(4.3) VPA(%): B: 5.8(3.7); G: 3.9(2.5) Denmark: Total activity (cnt/min/day): B: 749(290); G: 603(213) Sed(%): B: 63.4(9.5); G: 67.1(9.0). LPA(%): B: 26.0(6.2); G: 25.7(6.2) MVPA(%): B: 10.6(5.0) G: 7.2(4.2) VPA(%): B: 5.3(3.3); G: 3.2…
36	Nilsson (2009)	Between- and within- day variability in physical activity and inactivity in 9- and 15-year-old European children	EHYS	Cross-sectional	?	school as primary sampling units in georgraphically defined areas	4 EU countries	Denmark Portugal Estonia Norway	Final sample: 9 Year old: Denmark: 301, Portugal: 292, Estonia: 299, Norway: 292 15 years old: Denmark: 198, Portugal: 162, Estonia: 272, Norway: 138	Final sample: 1184	9 and 15	9.7 (0.4) and 15.5 (0.5)	9 year olds: 49.7% Denmark: 53.16% Portugal: 48.29% Estonia: 49.50% Norway: 47.95% 15 years olds: 58.1% Denmark: 56.57% Portugal: 51.23% Estonia: 63.24% Norway: 57.97%	N/A	height and weight available: 9-year-olds: 138 (7) cm, 33 (6) kg (boys: 138(6) cm, 33(6) kg, girls: 138(7) cm, 33(7) kg; 15-year-olds: 168(8) cm, 59(10) kg (boys: 174(8) cm, 63 (10) kg, girls: 164 (6) cm, 56 (8) kg)	N/A	Level of PA (cnts/min), sedentary time (<100) in minutes, MVPA (>2000) minutes . By country, for boys and girls, week and weekend, schooltime and leisure time and 9 year olds and 15 year olds.	Accelerometer: TMI model 7164 (Manufacturing Technology Inc., Fort Walton Beach, Florida, USA).	The accelerometer was set to record PA data every minute (60-s epoch). The total number of counts over registered time (cnts/min) was calculated and expressed as the average level of PA. All minutes above 2000 counts during a day were summarized and expressed as time spent in MVPA. Time in sedentary was deﬁned as <100cnts/min. All data were calculated separately for weekdays and weekend days. In …	The children wore the accelerometer using an elastic belt attached on the hip during all waking hours for 4 consecutive days,including 2 weekdays and 2 weekend days. Majority of measurements performed between September and May	The uni-axial manufacturing technology-incorporated (MTI) Actigraph accelerometer is one of the more frequently used activity monitors, is valid for assessing the total amount of PA (Ekelund et al., 2001) and is also able to provide detailed information of PA at diﬀerent levels of intensity (Nilsson et al., 2002).	Not reported	Not reported	Weekdays Level of PA (cnts/min) 9 year olds: Denmark: Boys: 742 (263) Girls: 606 (228), Portugal: Boys: 726 (236) Girls: 585 (165), Estonia: Boys: 789 (280) Girls: 655 (200), Norway: Boys: 901 (303) Girls: 746 (213) Weekdays Level of PA (cnts/min) 15 year olds: Denmark: Boys: 441 (166) Girls: 425 (172), Portugal: Boys: 611 (223) Girls: 463 (136), Estonia: Boys: 676 (235) Girls: 505 (192), Norway:…
37	Ortega (2013)	Objectively Measured Physical Activity and Sedentary Time during Childhood, Adolescence and Young Adulthood: A Cohort Study	European Youth Heart Study (EYHS)	Longitudinal, cohort	Young cohort baseline: 1998, follow-up Sweden: 2004, Estonia 2007	N/A	2 EU countries	Estonia, Sweden	Young cohort: Final sample Follow up: Sweden 15y: 240, Estonia: 263	Final sample: 1806 (total sample used: 503)	15 and 18	Estonia Young cohort. Follow up: Sweden: B15.5(0.7). G: 15.5(0.4) Estonia: B:18.3(0.5). G: 18.3(0.6)	53.8%	Mother’s education (%) University level Sweden: young: B: 27.6 G: 33.3; Estonia: young: B: 30.1 G: 33.7;	Body mass index (kg/m2) Not reported for follow up measurements	N/A	Mean (SD) Weekly, weekday, weekend MVPA (min/day)	Actigraph accelerometers (LLC, Pensacola, Florida).	Time spent in sedentary time was defined using the standard cut point of #100 counts/min[19,22,23,40]. Time spent in activities of moderate or higher intensity (i.e. MVPA) was defined using the cut point of$2000 counts/min.	N/A	N/A	N/A	N/A	Young cohort Weekly MVPA follow-up Estonia boys 59.1 (30.7) girls 52.3 (29.6) Sweden boys 52.4 (23.1) girls 44.2 (19.7) Weekday MVPA follow-up Estonia boys 53.8 (28.4) girls 49.0 (26.9) Sweden boys 45.7 (20.6) girls 40.1 (16.4) Weekend MVPA follow-up: Estonia boys 34.5 (31.0) girls 32.5 (29.0) Sweden boys 34.0 (26.3) girls 31.0 (19.9)
38	Riddoch (2004)	Physical Activity Levels and Patterns of 9 and 15-yr-Old European Children	European Youth Heart Study (EYHS)	Cross-sectional	1997-2000	N/A	4 EU countries	Denmark Portugal Estonia Norway	Not reported	A total of 4168 children were invited to participate in the study. Of these, 1262 either did not consent to the study or were not available for measurement, giving an overall study response rate of 70% (2906 children). Of these children, 2185 provided valid measurements that met all inclusion criteria.	9 and 15	boys 9.7(0.4) and 15.5(0.5) year; girls 9.6(0.4) and 15.4(0.6) year.	N/A	N/A	N/A	This study is the first to report objectively measured physical activity data in a representative sample of European children.	Mean activity counts/minute; mean minutes/day engaged in physical activity of at least moderate intensity; % children estimated to achieve activity recommendation	MTI accelerometer, model 7164 (Manufacturing Technology Incorporated, formerly known as the Computer Science Applications activity monitor, Shalimar, FL).	The accelerometers are worn on the hip secured by an elastic waist belt. Children wore the accelerometer for four consecutive days, which included both weekend days. A 1-min recording epoch was selected. Children wore the accelerometer during all waking hours but removed it during swimming and bathing. Data-reduction software written specifically for the EYHS performed the following tasks. 1. Aut…	Measurements were taken over a full school year to minimize the effects of seasonal variations in activity patterns.	The accelerometer has been well validated in both children and adolescents against a range of outcomes.	Not reported	Not reported	Activity counts/minute Overall 9yr boys 784(282) 9yr girls 649(204) 15yr boys 615(228) 15yr girls 491(163); Denmark 9yr boys 740 9yr girls 600 15yr boys 520 15yr girls 452; Estonia 9yr boys 788 9yr girls 661 15yr boys 679 15yr girls 497; Norway 9yr boys 868 9yr girls 740 15yr boys 654 15yr girls 553; Portugal 9yr boys 747 9yr girls 613 15yr boys 635 15yr girls 483. Min/day moderate Overall 9yr bo…
39	Janssen (2005)	Comparison of overweight and obesity prevalence in school-aged youth from 34 countries and their relationships with physical activity and dietary patterns	2001–2002 Health Behaviour in School-Aged Children Study.	Cross-sectional	2001-2002	schools	34 of which 27 EU countries	Austria, Belgium, Croatia, Czech Republic, Denmark, Estonia, Finland, France, Germany, Greece, Hungary, Ireland, Italy, Latvia, Lithuania, Macedonia, Malta Netherlands, Norway, Poland, Portugal, Russia, Slovenia, Spain, Sweden, Switzerland, Ukraine, United kingdom	Initial sample (survey respondents): Austria: 3994, Belgium: flemish:5876, French:3066, Croatia: 4145, Czech Republic: 4990, Denmark: 4009, Estonia: 3752, Finland: 5205, France: 7624, Germany: 4878, Greece: 3584, Hungary: 3845, Ireland: 1140, Italy: 4095, Latvia: 3091, Lithuania: 4194, Macedonia: 3596, Malta: 1065, Netherlands: 3860, Norway: 4415, Poland: 5909, Portugal: 2602, Russia: 7450, Slove…	Initial sample: total: 162305 EU:124845 Final sample: Total: 137593 EU: 128845	10-16	12.7 (1.6) - 14.2 (1.7)	53.3% to 47.1%	N/A	% overweight: Austria 12.8. Belgium (Flemish 10.2 and French 11.9). Croatia 12.4. Czech Republic 10.1. Denmark 11.4. England 18.4. Estonia 7.5. Finland 14.3. France 11.6. Germany 11.4. Greece 17.0. Hungary 13.0. Ireland 13.7. Italy 17.4. Latvia 5.9. Lithuania 5.1. Macedonia 12.9. Malta 25.4. Netherlands 7.8. Norway 12.5. Poland 8.5. Portugal 18.0. Russia 5.9. Scotland 16.1. Slovenia 14.9. Spain 1…	Schools and classes were selected to be representative by age and geography. All national samples were selected to be nationally representative, but were self-weighting.	Percentage of study participants who reported participating in 60 or more minutes of cumulative physical activity on 5 or more days per week (average af last week and typical week) by country	Questionnaire	The subjects were asked how many days in the past week and in a typical week they were physically active (cumulative activity including sports, school activities, playing with friends, and walking to school) for 60 min or more. These questions were based on the moderate-to-vigorous physical activity measure developed by Prochaska and colleagues. Study participants who reported participating in 60…	The subjects were asked how many days in the past week and in a typical week they were physically active	The international HBSC questionnaire was devised through cooperative research between members of the HBSC research network representing all member countries. All questionnaire items were piloted within HBSC countries.	Not reported	Austria (41.6) . Belgium (Flemish: 21.2). Croatia (33.0). Czech Republic (42.4). Denmark (33.7). Estonia (25.2). Finland (34.1). France (19.3). Germany (26.0). Greece (35.5). Hungary (29.3). Ireland (47.2). Italy (25.6). Latvia (30.1). Lithuania (42.7). Macedonia (28.8). Malta (25.6). Netherlands (39.9). Norway (25.6). Poland (35.3). Portugal (25.4). Russia (31.2). Slovenia (40. 8). Spain (32.8).…	Not reported
40	HBSC (2004)	Young people's health in context - Health behavior in School-aged children (HBSC) study: international report from the 2001/2002 survey	HBSC 0102	Cross-sectional	2001-2002	Children were selected using a clustered sampling design, where the initial sampling unit was either the school class or the school. The latter was sampled when class lists were not available.	36 of which 27 EU countries	Austria, Belgium (the Flemish- and French-speaking populations), Croatia, the Czech Republic, Denmark, Estonia, Finland, France, Germany, Greece, Hungary, Ireland, Italy, Latvia, Lithuania, Macedonia, Malta, the Netherlands, Norway, Poland, Portugal, the Russian Federation, Slovenia, Slovakia, Spain, Sweden, Switzerland, Ukraine, United Kingdom (England, Wales, Scotland).	Final sample: Austria: 4472, Belgium: Flemish: 6289 and French-speaking: 4323, Croatia: 4397, the Czech Republic: 5012, Denmark: 4672, Estonia: 3979, Finland: 5388, France: 8185, Germany: 5650, Greece: 3807, Hungary: 4164, Ireland: 2875, Italy: 4386, Latvia: 3481, Lithuania: 5645, Macedonia: 4161, Malta: 1680, the Netherlands: 4269, Norway: 5023, Poland: 6383, Portugal: 2940, the Russian Federati…	Final sample: 162306	11, 13 and 15	11.6 and 13.6 and 15.6	51.37%	Differences in affluence in young people. according to FAS composite score. all three age groups (%) FAS 1 (low): 27.6% FAS 2: 43.1% FAS 3 (high): 29.3%	13 year olds boys pre obese: 12%; obese: 2.4% Girls pre obese: 7.9%; obese: 1.2% 15 year olds boys pre obese: 12.2%; obese: 2.3% Girls pre obese: 7.1%; obese: 1.4%	Most countries and regions stratify their samples to ensure reasonable geographical coverage. + Each school was in accordance with the number of eligible classes	Mean number of days when young people are physically active for one hour or more: average of the previous week and a typical week Young people meeting the MVPA guidelines on physical activity (%) by country for 11, 13 and 15 year olds and for week and weekend days.	Questionnaire: The moderate-to-vigorous physical activity (MVPA) screening measure developed by Prochaska et al. (15) consists of two questions relating to the number of days that adolescents undertake physical activity of at least moderate intensity for at least 60 minutes.	The ﬁrst question asked about physical activity undertaken in the previous week, and the second, about a typical week. • Over the past 7 days, on how many days were you physically active for a total of at least 60 minutes per day? • Over a typical or usual week, on how many days are you physically active for a total of at least 60 minutes per day?	Autumn 2001 and spring 2002 one question on a typical week and one question on previous week.	N/A	Mean number of days when young people are physically active for one hour or more: average of the previous week and a typical week 11y: G: 3.8. B: 4.3; 13y: G: 3.5. B: 4.2; 15y: G: 3.2. B: 3.9	Not reported	Mean number of days when young people are physically active for one hour or more: average of the previous week and a typical week: Ireland: 11 Y G: 4.6. B: 5.0; 13y: G: 4.3. B: 5.1; 15y: G:3.8. B:4.7 Austria: 11 y G: 4.5. B: 5.0; 13y: G: 3.9. B: 4.7; 15y: G: 3.2. B: 3.8 Slovenia: 11y: G: 4.2. B: 4.9; 13y: G: 3.7. B: 4.5; 15y G: 3.4. B: 4.2 Lithuania: 11y: G: 4.3. B: 4.8; 13y: G: 3.9 B: 4.6; 15y: …
41	Haug (2009)	Overweight in school-aged children and its relationship with demographic and lifestyle factors: results from the WHO-Collaborative Health Behaviour in School-aged Children (HBSC) Study	HBSC	cross-sectional	2005-2006	Participants were selected using cluster sampling, with school or class as the sampling unit.	41 of which 34 EU countries	Austria, Belgium (Fl:,W), France , Germany , Luxemburg , Netherlands , Switzerland , Croatia, Greece, Italy, Macedonia, Malta, Portugal, Slovenia, Spain, Turkey, Bulgaria, Czech Rep, Hungary, Poland, Romania, Russia, Slovakia, Ukraine, Denmark, Estonia, Finland, Iceland, Ireland, Latvia, Lithuania, Norway, Sweden, United Kingdom (England, Wales, Scotland)	Final sample: Austria: 4848, Belgium: Fl:4311, W:4476, France: 7155, Germany: 7274, Luxemburg: 4387, Netherlands: 4278, Switzerland: 4621, Croatia: 4968, Greece: 3715, Italy: 3951, Macedonia: 5281, Malta: 1404, Portugal: 3919, Slovenia: 5130, Spain: 8891, Turkey: 5639, Bulgaria: 4854, Czech Rep: 4782, Hungary: 3532, Poland: 5489, Romania: 4684, Russia: 8232, Slovakia: 3882, Ukraine: 5069, Denmark…	Final sample: 204534	11, 13 and 15	desired mean age for the three age groups being 11.5. 13.5 and 15.5 years	92536/187660 = 49.3%	N/A	The highest mean prevalence of verweight was seen for the non-European countries (24.2 %) followed by countries in Southern-European region (15.8 %). Little difference was seen between Central (10.5 %). Eastern (11.3 %) and Northern-European (11.7 %) regions. Across countries. the highest prevalence of overweight (pre-obesity and obesity) was observed in USA (28.8 %) followed by Italy (18.3 %). a…	In the majority of countries, national representative samples were drawn and samples were stratiﬁed to ensure representation by, for example, geography, ethnic group and school type.	MVPA (≥1h PA on 5d/week); VPA( ≥2h VPA per week) by country for boys and girls.	Questionnaire administered in school classrooms by trained personel, teachers or school nurses.	Moderate to vigorous physical activity (MVPA) was assessed by asking: “On how many days in the past week were you physically active for 60 minutes or more”. Physical activity was deﬁned as “any activity that increases your heart rate and makes you get out of breath some of the time” with examples of such activities. Response categories were: “0 days”, “1”, “2”, etc up to “7 days”, recoded as < or…	The time frame for ﬁllin out the questionnaires was one school period. Each country respected ethical and legal requirements in their countriesfor this type of survey. Usual weekday	N/A	Not reported	Not reported	MVPA (1 hr for ≥ 5 days/week) % Austria B: 50 G:40, Belgium, Fl B: 42 G: 31, Belgium, W B:49† G:42, France B: 42 G: 25, Germany B: 46 G:34, Luxemburg B: 45 G: 30, Netherlands B: 55 G: 47, Switzerland B: 40 G:31, Croatia B: 58 G: 40, Greece B: 44 G: 28, Italy B: 44 G: 27, Macedonia B: 49 G: 39, Malta¥ B: 40 G: 30, Portugal B: 42 G: 18, Slovenia B: 46 G: 33, Spain B: 46 G: 34, Turkey B: 40 G: 35, B…
42	HBSC (2008)	Inequalities in young people'health Health behavior in school aged chidren international report from the 2005/2006 survey	HBSC	Cross-sectional	2005-2006	Sampling is conducted in accordance with the structure of national education systems within countries and is sometimes stratified by region or school type. The primary sampling unit is the school class or the whole school where a sample frame of classes is not available, classes then being randomly selected	41 of which 34 EU countries	Denmark, Estonia, Finland, Iceland, Ireland, Latvia, Lithuania, Norway, Sweden, United Kingdom (Scotland, England and Wales),Croatia, Greece, Italy, Malta, Portugal, Slovenia, Spain, Turkey, Austria, Belgium (French and Flemish), France, Germany, Luxembourg, Netherlands, Switzerland, Bulgaria, Czech Republic, Hungary, Poland, Romania, Russian Federation, Slovakia, Ukraine, Macedonia	Final sample: Denmark: 5682, Estonia: 4477, Finland: 5193, Iceland: 9476, Ireland: 4840, Latvia: 4221, Lithuania: 5632, Norway: 4697, Sweden: 4392, United Kingdom: Scotland: 6145, England: 4768 and Wales: 4396, Croatia: 4965, Greece: 3690, Italy: 3920, Malta: 1389, Portugal: 3919, Slovenia: 5119, Spain: 8891, Turkey: 5552, Austria: 4775, Belgium: French: 4476 and Flemish: 4311, France: 7141, Germ…	Final sample: 204534 of which 188147 EU	11, 13 and 15	11.6 and 13.6 and 15.6	50.99%	N/A	11 year olds who eport that they are overweight or obese according to BMI: 14% (G: 12%, B16%) 13 year olds who eport that they are overweight or obese according to BMI: 13% (G: 10%, B: 16%) 15 year olds who eport that they are overweight or obese according to BMI: 13% (G: 10%, B: 17%)	The HBSC average presented on each chart is based on equal weighting of each region, regardless of differences in achieved sample size	% that meet the guidelines of at least 60 minutes physical activity every day over the past week by country for boys and girls and for 11, 13, and 15 year olds and % VPA ≥2 hours per week	Questionnaire	Young people were asked to report the number of days over the past week that they were physically active for a total of at least 60 minutes per day. The question was preceded by explanatory text that deﬁned MVPA as “any activity that increases your heart rate and makes you get out of breath some of the time” (10) and gave some examples of such activities.	past week	Questions are subject to piloting and pre-testing at international and national levels prior to the main survey. The international standard questionnaire is developed in English and is subsequently translated into national and subnational languages.Specific guidance is provided for translators on the underlying concepts being addressed. Questionnaires are then translated back into English for che…	11 year olds who report al least one hour of MVPA daily: 26% (G: 22%, B: 30%) 13 year olds who report al least one hour of MVPA daily: 20% (G: 15%, B: 25%) 15 year olds who report al least one hour of MVPA daily: 16% (G: 12%, B: 20%)	Not reported	Young people who report at least one hour of MVPA daily (%) Slovakia: 11y G: 43, B:51 13y: G: 35, B: 51; 15y: G: 29, B: 46 Ireland: 11y G: 38, B: 51; 13y: G: 23, B: 39; 15y: G: 13, B: 27 Finland: 11y G:37 , B: 48; 13y: G: 15, B: 24; 15y: G: 9, B: 15 Bulgaria: 11y G: 26, B: 39; 13y: G: 19, B: 32; 15y: G: 16, B: 24 Scotland: 11y G: 25, B: 40; 13y: G: 15, B: 28; 15y: G: 9, B: 21 Croatia: 11y G: 26, …
43	Ramos (2013)	Eating habits and physical activity in dieter and non-dieter youth: A gender analysis of English and Spanish adolescents	Health Behaviour in School-aged Children (HBSC)	Cross-sectional surveys	2009-2010	Schools	2 EU countries	Spain and England	Not reported	Final sample: 9444	11, 13 and 15	13.72	0.54	N/A	According to the BMI results, the percentages of overweight and obese adolescents are similar in both countries: 16.9% in Spain and 13% in England.	The sampling procedure of the HBSC is similar etween all participating countries. Speciﬁcally, cluster sampling in hich the primary sampling unit is the school is used to obtain national representative samples.	Self-rated frequency of MVPA and VPA Reported: % appropriate and inapppropriate MVPA (at least 60 min, 5 days a week) and VPA (at least 2 times a week) by country.	Self report questionnaire	The physical activity instruments are based on the recommendations regarding moderate-to-vigorous physical activity (MVPA) and vigorous physical activity (VPA) from the “Young and Active?” international meeting held in 1997 (Biddle, Sallis, & Cavill, 1998). The frequency of MVPA is measured using the question, “Over the past 7 days, on how many days were you physically active for a total of at le…	Past seven days	This study includes a large bank of questions throughout its 30-year history, and the vast majority of them are reliable and valid.	Not reported	Spain: appropriate VPA: 63.7%. MVPA: 45.4% England: appropriate VPA: 67.6%. MVPA: 48.3%	All Boys: appropriate VPA: 75.4%. MVPA: 57.4% Girls: appropriate VPA: 57.1%. MVPA: 37.6% Spain Boys: appropriate VPA: 74.1%. MVPA: 56.3% Girls: appropriate VPA: 53.5%. MVPA: 34.9% England Boys: appropriate VPA: 77.2%. MVPA: 59.0% Girls: appropriate VPA: 60.7%. MVPA: 40.4% All Non-dieters: appropriate VPA: 64.5%. MVPA: 47.2% Dieters: appropriate VPA: 70.5%. MVPA: 44.0% Spain Non-dieters: appropria…
44	HBSC (2010)	Social determinants of health and well-being among young people report from the 2009/2010 survey	HBSC	Cross-sectional	2009-2010	Each country team used a stratiﬁed cluster probability sampling scheme with school class as the sampling unit.	43 of wich 34 EU countries	Denmark, Estonia, Finland, Iceland, Ireland, Latvia, Lithuania, Sweden, United Kingdom (Scotland, England and Wales),Croatia, Greece, Italy, Portugal, Slovenia, Spain, Turkey, Austria, Belgium (French and Flemish), France, Germany, Luxembourg, Netherlands, Switzerland, Czech Republic, Hungary, Poland, Romania, Norway, Russian Federation, Slovakia, Armenia, Ukraine, Macedonia, Italy	Armenia: 2 833, Austria: 5003, Belgium: Fr: 4180, Fl: 4012, Croatia: 6252, Czech republik: 4404, Denmark: 4046, Estonia: 4224, Finland: 6607, france: 6020, germany: 4955, Greece: 4899, Hungary: 4787, Iceland: 11049, Ireland: 4724, Italy: 4811, Latvia: 4264, Lithuania: 5323, Luxembourg: 4072, Netherlands: 4520, Norway: 4338, Poland: 4214, Portugal: 4036, Romania: 5352, Russian federation: 5174, Sl…	Final sample 207 334 of wich 178531 EU	11, 13 and 15	11.6 and 13.5 ans 15.5	50.77%	Low SES %(FAS 1): Norway: 2, Iceland: 2, Luxemburg: 6, Netherlands: 4, France: 7, Denmark: 5, Belgium (Fl:6, Fr: 9), Sweden6, Slovenia: 7, Switzerland: 6, UK (England: 11, Scotland: 10, Wales: 10)Germany: 8, Spain: 9, Finland: 7, Austria: 9, Portugal 11, Ireland: 10, Italy: 13, Estonia: 16, Greece: 15, Czech republic: 17, Poland: 20, Croatie: 19, Latvia: 24, Hungary: 24, Lithuania: 23, Slovakia: …	11 year olds who eport that they are overweight or obese according to BMI: 15% (G: 13%, B: 17%) 13 year olds who eport that they are overweight or obese according to BMI: 14% (G: 11%, B: 17%) 15 year olds who eport that they are overweight or obese according to BMI: 14% (G: 10%, B: 18%)	Each country uses random sampling to select a proportion of young people aged 11, 13 and 15 years, ensuring that the sample is representative of all living in the country within the age range.	% that meet the guidelines of at least 60 minutes physical activity every day over the past week by country for boys and girls and for 11, 13, and 15 year olds and % VPA ≥2 hours per week	Questionnaire	Self-report anonymized questionnaires were administered in schools between October 2009 and May 2010 in almost all countries. They were administered by researchers in some countries and by teachers in others, using a standard protocol provided by country teams.	past week	N/A	11 year olds who report: - at least one hour of MVPA daily: 23% (G: 19%, B: 28%) - 2h VPA/week: 49 (B: 55, G: 43) 13 year olds who report: - at least one hour of MVPA daily: 19% (G: 13%, B: 24%) - 2h VPA/week: 51 (B: 58, G: 44) 15 year olds who report: - at least one hour of MVPA daily: 15% (G: 10%, B: 19%) - 2h VPA/week: 51 (B:60, G: 51)	Young people who report at least one hour of MVPA daily (%) Slovakia: 11y G: 22, B:30 13y: G: 15, B: 30; 15y: G: 12, B: 27 Ireland: 11y G: 31, B: 43; 13y: G: 20, B: 36; 15y: G: 12, B: 28 Finland: 11y G:25 , B: 38; 13y: G: 17, B: 32; 15y: G: 10, B: 17 Scotland: 11y G: 16, B: 24; 13y: G: 10, B: 19; 15y: G: 8, B:13 Croatia: 11y G: 26, B: 36; 13y: G: 15, B: 31; 15y: G:10, B: 20 Denmark: 11y G: 10, B:…	Not reported
	Kalman (2015)	Secular trends in moderate-to-vigorous physical activity in 32 countries from 2002 to 2010: a cross-national perspective	Health Behaviour in School-aged Children (HBSC)	Cross-sectional surveys	2001-2002, 2005-2006 and 2009-1010	Schools	32 of which 26 EU	Austria, Belgium, Croatia, Czech republic, Denmark, United Kingdom (Scotland and Wales), Estonia, Finland, France, Germany, Hungary, Ireland, Italy, Latvia, Lithuania, Macedonia, Netherlands, Norway, Poland, Portugal, Russia, Slovenia, Spain, Sweden, Switzerland, Ukraine	Not reported	479674	11, 13 and 15	Not reported	0.51	Not reported	Not reported	Representative samples from 32 participating countries included 479 674 pupils (234 395 boys; 49%) aged 11 years (n = 156 383), 13 years (n = 163 729) and 15 years (n = 159 562).	% that meet the guidelines of at least 60 minutes physical activity every day over the past week by country	Questionnaire	Young people were asked: ‘Over the past 7 days, on how many days were you physically active for a total of at least 60 minutes per day?’ with possible answers ranging from 0 to 7 days. The question was preceded by a definition of MVPA as ‘any activity that increases your heart rate and makes you get out of breath for some time’. This measure was originally developed by Prochaska and intends to gi…	last week	Previous studies have shown acceptable reliability and validity.	Not reported	Austria B: 2002: 27.4; 2006: 23.2; 2010: 30.5; G: 2002: 15.8; 2006: 15.8; 2010: 17.5 Belgium B: 2002: 14.8; 2006: 23.3; 2010: 20.9; G: 2002: 7.5; 2006: 16.7; 2010: 12.3 Croatia B: 2002: 24.8; 2006: 29.2; 2010: 27.5; G: 2002: 14.4; 2006: 16.9; 2010: 13.6 Czech Republic B: 2002: 31.1; 2006: 26.6; 2010: 27.4; G: 2002: 22.3; 2006: 17.0; 2010: 18.6 Denmark B: 2002: 19.2; 2006: 25.1; 2010: 14.3; G: 200…	60 min MVPA/day Girls: 14,0% Boys: 23,1%
	HBSC (2016)	Growing up unequal: gender and socioeconomic differences in young people’s health and well-being	Health Behaviour in School-aged Children (HBSC)	Cross sectional	Fieldwork took place mainly between September 2013 and June 2014, except in four countries, where an extended fieldwork period was necessary to reach the required sample size.	Cluster probability sampling (systematic or random) of school classes was carried out in each country and region. Sampling of schools (proportional to size) was carried out where lists of classes were not available, followed by sampling of classes within school. Samples in some countries and regions were first stratified (by, for example, geopolitical unit or language group). Countries and region…	42 of which 37 EU	Albania, Armenia, Austria, Belgium , Bulgaria, Croatia, Czech Republic, Denmark, Estonia, Finland, France, Germany, Greece, Hungary, Iceland, Ireland, Italy, Latvia, Lithuania, Luxembourg, Malta, Netherlands, Norway, Poland, Portugal, Republic of Moldova, Romania, Russian Federation, Slovakia, Slovenia, Spain, Sweden, Switzerland, The former Yugoslav Republic of Macedonia, Ukraine, United kingdom…	Albania 5024, Armenia 3679, Austria 3458, Belgium (French: 5892, Flemish: 4393), Bulgaria 4796, Croatia 5741, Czech Republic 5082, Denmark 3891, Estonia 4057, Finland 5925, France 5691, Germany 5961, Greece 4141, Hungary 3935, Iceland 10602, Ireland 4098, Italy 4072, Latvia 5557, Lithuania 5730, Luxembourg 3318, Malta 2265, Netherlands 4301, Norway 3072, Poland 4545, Portugal 4989, Republic of Mo…	219460 (Of which 199316 EU)	11, 13 and 15	13.6	50.7%	Not reported	Not reported	Each country or region uses random sampling to select a proportion of young people aged 11, 13 and 15 years, ensuring that the sample is representative of all in the age range.	% of 11, 13 and 15 year olds who report at least 60 min of MVPA/day for boys and girls and % of 11, 13 and 15 year olds who participate in VPA fot tw or more hours per week for boys and girls	Questionnaire based on quesions by Prochaska	Young people were asked to report the number of days over the past week during which they were physically active for a total of at least 60 minutes. The question was introduced by text defining MVPA as any activity that increases the heart rate and makes the person get out of breath some of the time, with examples provided.	past week	Not reported	% of participants who report 60 min of MVPA/day 11 year olds: 25 13 year olds: 20 15 year olds: 16	Participants who report at least one hour of MVPA daily (%) Albania: 11y G: 31 B: 38; 13y G: 20 B: 38; 15y G: 14 B: 29; Armenia 11y G: 20 B: 29; 13y G: 20 B: 30; 15y G: 14 B: 25; Austria 11y G: 26 B: 33; 13y G: 15 B: 29; 15y G: 5 B: 18; Belgium W: 11y G: 16 B: 29; 13y G: 13 B: 21; 15y G: 11 B: 17; FL: 11y G: 14 B: 21; 13y G: 13 B: 19; 15y G: 6 B: 17; Bulgaria 11y G: 30 B: 42; 13y G: 20 B: 35; 15y…	% of participants who report 60 min of MVPA/day Boys 11 year olds: 30 13 year olds: 25 15 year olds: 21 Girls 11 year olds: 21 13 year olds: 15 15 year olds: 11
45	Ekelund (2012)	Moderate to Vigorous Physical Activity and Sedentary Time and Cardiometabolic Risk Factors in Children and Adolescents	International Children's Accelerometry Database (ICAD)	cross-sectional, longitudinal, intervention studies in which data on objectively measured physical activity and at least 1 of the cardiometabolic outcomes were available at 1 time point	1998-2009 (multiple studies): UK (ALSPAC 2003/2004 and 2005/2006, PEACH 2006/2007 and 2008/2009, SPEEDY 2007), Scotland (MAGIC 2002), Denmark (CSCIS 2001/2002 and 2004/2005, Riddoch et al., 2005 - 1997/1998 and 2003/2004), Estonia (Riddoch et al., 2005 - 1998/1999), Norway (Riddoch et al., 2005 - 1999/2000), Portugal (Riddoch et al., 2005 - 1999/2000 and 2008) 2 studies were excluded because of t…	The International Children’s Accelerometry Database was established to pool data on objectively measured physical activity from studies in youth worldwide. Only studies using te same type of accelerometer (actigraph) and with at least 400 participants aged 3 to 18 years were included.	14 studies within 9 countries (of which 7 EU countries)	UK (ALSPAC, PEACH, SPEEDY), Switzerland (ballabeina, KISS), Scotland (MAGIC), Denmark (CSCIS, Riddoch et al., 2005), Estonia (Riddoch et al., 2005), Norway (Riddoch et al., 2005), Portugal (Riddoch et al., 2005)	Final Sample: United Kingdom: 9810 (ALSPAC: 6594, PEACH: 1240, SPEEDY: 1976), Denmark: 2025 (CSCIS: 367, Riddoch et al 2005: 1358), Estonia: 660, Scotland: 418, Norway: 384, Portugal: 1223	Final sample: EU countries: 15614 All Countries: 20871	4-18 years UK (ALSPAC 10-15y, PEACH 10-13y, SPEEDY 9-11y), Scotland (MAGIC 4-5y), Denmark (CSCIS 6-11y, Riddoch et al., 2005 9-16y), Estonia (Riddoch et al., 2005 9-16y), Norway (Riddoch et al., 2005 9-10y), Portugal (Riddoch et al., 2005 9-16y)	Boys: 11.3 (2.9) Girls: 11.3 (2.8)	Overall: 51.62% UK (ALSPAC 3436/6594 - 52.1%. PEACH 635/1240 - 51.2%. SPEEDY 1098/1976-55.6%). Scotland (MAGIC 213/418-51.0%). Denmark (CSCIS 311/667-46..% Riddoch et al.. 2005 751/1358-55.3%). Estonia (Riddoch et al.. 2005 366/660-55.5%). Norway (Riddoch et al.. 2005 190/384-49.5%). Portugal (Riddoch et al.. 2005 613/1223-50.1%)	N/A	Total Boys: 19.1 (4.2) Girls: 19.4 (4.5) UK (ALSPAC 19.2 (3.4) . PEACH 18.6 (3.4). SPEEDY 18.2 (3.2)). Scotland (MAGIC 16.3 (1.5)). Denmark (CSCIS 16.1 (2.0). Riddoch et al.. 2005 18.5 (3.1)). Estonia (Riddoch et al.. 2005 18.4 (3.1)). Norway (Riddoch et al.. 2005 17.0 2.2). Portugal (Riddoch et al.. 2005 18.9 (3.5))	N/A	Total PA (expressed as total counts divided by measured time per day (cpm)) and MVPA: minutes/day (>3000cpm) by study.	Acelerometer (Actigraph)	All children with at least 500 minutes of measured monitor wear time betweem 7 AM and midnight were included. Time spent sedentary was defined as all minutes showing less than 100 cpm, and MVPA time as minutes showing more than 3000 cpm.	N/A	not available in the present paper, but there is a design paper (Sheran et al., 2011)	Not reported	Total physical activity mean (SD): UK (ALSPAC 597(189), PEACH 570 (170), SPEEDY 602(180)), Scotland (MAGIC 756 (187)), Denmark (CSCIS 738(198), Riddoch et al., 2005 581(248)), Estonia (Riddoch et al., 2005 625(243)), Norway (Riddoch et al., 2005 711(293)), Portugal (Riddoch et al., 2005 562(215)). MVPA mean (SD): UK (ALSPAC 35(21), PEACH 29(17), SPEEDY 28(17)), Scotland (MAGIC 26(16)), Denmark (C…	Total PA (cpm) Boys: 642(226) Girls: 540 (193) MVPA (min/d) Boys: 37(23) Girls: 24(17)
75	Hildebrand (2015)	Association between birth weight and objectively measured sedentary time is mediated by central adiposity: data in 10,793 youth from the International Children’s Accelerometry Database	International Children's Accelerometry Database (ICAD)	Cross-sectional, longitudinal or intervention studies in which data on objectively measured physical activity and at least 1 of the cardiometabolic outcomes were available at 1 time point.	1998-2009 (multiple studies): UK (ALSPAC 2003/2004 and SPEEDY 2007), Denmark (EYHS 1997/1998), Estonia (EYHS 1998/1999), Norway (EYHS - 1999/2000), Portugal (EYHS 1999/2000), Switzerland (KISS 2005 and 2006)	The International Children’s Accelerometry Database was established to pool data on objectively measured physical activity from studies in youth worldwide. Only studies using te same type of accelerometer (actigraph) and with at least 400 participants aged 3 to 18 years were included.	8 studies within 7 countries (of which 6 EU countries)	UK (ALSPAC and SPEEDY), Denmark (EYHS), Estonia (EYHS), Norway (EYHS), Portugal (EYHS), Switzerland (KISS)	UK (ALSPAC : 5808 and SPEEDY: 1636), Denmark (EYHS:1162), Estonia (EYHS: 557), Norway (EYHS: 350), Portugal (EYHS: 547), Switzerland (KISS: 307)	Total: 10793 EU: 10367	Overall: 6-18 UK (ALSPAC: 11-15 and SPEEDY: 10-11), Denmark (EYHS: 8-18), Estonia (EYHS: 8-17), Norway (EYHS: 9-10), Portugal (EYHS: 9-18), Switzerland (KISS: 6-13)	Boys: 11.5± 1.6 Girsl: 11.5± 1.7	Overall: 53% UK (ALSPAC: 52% and SPEEDY: 56%), Denmark (EYHS: 55%), Estonia (EYHS: 56%), Norway (EYHS: 49%), Portugal (EYHS: 49%), Switzerland (KISS: 54%)	Not reported	Overall: normal weight: 79.3%; overweight: 15.9%; obese: 4.8% UK (ALSPAC: 19.1±3.4 and SPEEDY: 18.2± 3.1), Denmark (EYHS: 18.4± 3.1), Estonia (EYHS: 18.4± 3,1), Norway (EYHS: 17.1± 2.3), Portugal (EYHS: 19.5± 3.7), Switzerland (KISS: 17.3± 2.8)	Not reported	Total PA (expressed as total counts divided by measured time per day (cpm)) and MVPA: minutes/day (>3000cpm) by study.	Acelerometer (Actigraph)	To avoid accelerometer data being influenced by the increased wear time, accelerometry data were excluded for the overnight period between 2400 and 0700 in the Pelotas study. Children with $3 d with 600 min of measured monitor wear time between 0700 and midnight were included. Nonwear time was defined as 60 min of consecutive zeroes, with the allowance for 2 min of nonzero interruptions, terminat…	Not reported	The accelerometer is regarded as a valid tool for measuring physical activity and sedentary time.	Not reported	Total physical activity mean CPM (SD): UK (ALSPAC 588(191),SPEEDY 594(190)), Denmark (EYHS 562(253)), Estonia (EYHS 631(251)), Norway (EYHS 709(305)), Portugal (EYHS 553(233)) Switzerland (KISS: 576 (212)) MVPA mean (SD): UK (ALSPAC 57(28), SPE(EDY 50(24)), Denmark (EYHS 50(33)), Estonia (EYHS 63(38)), Norway (EYHS 69(37)), Portugal (EYHS 52(35)) Switzerland (KISS 74(30))	Total PA (cpm) Boys: 637(231) Girls: 528 (186) MVPA (min/d) Boys: 66(33) Girls: 46(23)
46	Gwozdz (2013)	Maternal employment and childhood obesity – A European perspective	Identification and prevention of Dietary- and lifestyle-induced health EFfects In Children and infantS (IDEFICS)	cross-sectional	September 2007 - June 2008	Schools and kindergartens	8 EU countries	Belgium, Cyprus, Estonia, Germany, Hungary, Italy, Spain and Sweden	Initial sample: Belgium: 1009, Cyprus: 728, Estonia: 886, Germany: 896, Hungary: 1651, Italy: 1353, Spain: 799, Sweden: 917 Final sample: Belgium: 316, Cyprus: 172, Estonia: 672, Germany: 504, Hungary: 1097, Italy: 569, Spain: 721, Sweden: 374	The overall response rate was 53.5%, resulting in a sample of 16224 children. Of the original 16224 children, both physical activity measures are available for 7112 children. After taking the explanatory variables into account. we are left with a sample of 4425 children.	2-9	N/A	N/A	Socio-economic characteristics (mean + SD) Education mother: ISCED 3.738 1.144 Education father: ISCED 3.594 1.149 Household net income 5.523 2.383 Father: full-time employment 0.886 0.318 Father: part-time employment 0.026 0.160 Father: in school/university 0.003 0.057	N/A	Because of budgetary constraints and easibility considerations, it was not intended to generate a representative sample for a given country.	The time engaged in moderate and vigorous physical activity as a proportion of total time.	A monitoring device	The monitoring device, secured directly to the skin on the right hip using an elastic belt and removed at night, was worn for an average of 3.7 days (including weekdays and weekends). The resulting activity data were sampled using 15-s epochs and then averaged over a whole week, although the analysis includes only days with greater than 600 min of registered data. The total volume of physical act…	Average of 3.7 days.	N/A	Mean(SD) 10.131(4.338)	Not reported	Physical activity: moderate/vigorous (%) (proportion of total time) Full-time employed (FTE) Part-time employed (PTE) Non-employed (NE) Belgium FTE: 10.645%. PTE: 9.486%. NE: 10.842 Cyprus FTE: 8.087%. PTE: 8.090%. NE: 8.271% Germany FTE: 9.198%. PTE: 9.747%. NE: 9.472% Hungary FTE: 0.057%. PTE: 0.052%. NE: 0.053% Estonia FTE: 10.680%. PTE: 10.177%. NE: 10.920% Italy FTE: 7.694%. PTE: 8.323%. NE:…
1206	Konstabel (2014)	Objectively measured physical activity in European children: the IDEFICS study	Identification and prevention of Dietary- and lifestyle-induced health EFfects In Children and infantS (IDEFICS)	multi-centre, prospective cohort study on	Data collection for T0 (baseline) took place from September 2007 to June 2008 and for T1 (follow-up) from September 2010 to May 2011	not applicable	8 EU countries	Sweden, Germany, Hungary, Italy, Cyprus, Spain, Belgium and Estonia	Sweden (578), Germany (1037), Hungary (850), Italy (1106), Cyprus (575), Spain (1184), Belgium (956), Estonia (1398)	7684	2.0–10.9	Not reported	0.5	Not reported	Not reported	One must exercise caution in extrapolating this data to each respective country as the IDEFICS study is not nationally representative because each survey centre only covered a delimited geographic area within a country	Percentage compliance to MVPA recommendations	Actigraph uniaxial accelerometers (either ActiTrainer or GT1M; Actigraph, LLC, Pensacola, FL, USA	The monitor was set to record PA in a 15 s epoch. . The output generated by R included accelerometer counts per minute (CPM), total monitoring time and time spent sedentary and in physical activities of different intensities based on Evenson cutoffs21 (sedentary: 0–100, light: 101–2295, moderate: 2296–4011, vigorous: 4012 and more CPM).	at least 3 days (including 1 weekend day).	For purposes of monitoring and surveillance, accelerometers provide a reasonable compromise between validity, reliability, ease of dministration and cost.	Not reported	Percentage compliance to MVPA recommendations: Italy: B: 9.5 ;G: 2.6 Cyprus: B: 20.1 ;G: 2.0 Hungary: B: 20.9 ;G: 9.1 Estonia: B: 26.8 ;G: 13.0 Spain: B: 30.4 ;G: 12.3 Germany: B: 33.3 ;G: 14.0 Sweden: B: 34.0 ;G: 14.7 Belgium: B: 34.1 ;G: 11.8	MVPA (min/day) Boys 2.0-2.9: 24(14) 3.0-3.9: 34(18) 4.0-4.9: 42(21) 5.0-5.9: 46(22) 6.0-6.9: 50(26) 7.0-7.9: 52(27) 8.0-8.9: 49(28) 9.0-9.9: 48(26) 10.0-10.9: 48(25) Girls 2.0-2.9: 24(12) 3.0-3.9: 27(15) 4.0-4.9: 33(18) 5.0-5.9: 35(17) 6.0-6.9: 37(20) 7.0-7.9: 39(19) 8.0-8.9: 36(22) 9.0-9.9: 36(20) 10.0-10.9: 35(21)
521	Kovacs (2015)	Adherence to combined lifestyle factors and their contribution to obesity in the IDEFICS study	Identification and prevention of Dietary- and lifestyle-induced health EFfects In Children and infantS (IDEFICS)	Baseline cross sectional survey	2007-2008	Schools and kindergartens	8 EU countries	Belgium, Cyprus, Estonia, Germany, Hungary, Italy, Spain, Sweden	Belgium (1925), Cyprus (2383), Estonia (1719), Germany (2066), Hungary (2568), Italy (2250), Spain (1508), Sweden (1809)	16228 of which 7444 with data on MVPA	2-9.9	6.01(1.79)	49.1%	ISCED level: Low: 10.7; High: 38.7	BMI z-score Mean (SD): 0.33(1.19)	The sample was not recruited to be a representative sample but instead represents the largest European children’s cohort to date.	Moderate to vigourous physical activity (>60 min/day)	Accelerometer: ActiGraph® or ActiTrainer®, ActiGraph LLC. Pensacola, FL, USA	Physical activity was objectively assessed by a uniaxial accelerometer worn on the child’s hip over three consecutive days, including one weekend day, for a minimum duration of 6 h per day. Data were analysed using a 15-s epoch . The duration of moderate-to-vigorous physical activity (MVPA) was determined according to the cut-offs established by Evenson et al.	three consecutive days	The KINDL-R questionnaire was validated (28) on a German representative sample.	% of children meeting guidelines normal/thin: 15.9% Overweight/obese: 11.3%	Estonia Normal/thin: 14.6; Overweight/obese:14.5 Sweden Normal/thin: 26.0; Overweight/obese: 24.1 Germany Normal/thin: 23.7; Overweight/obese: 17.6 Belgium Normal/thin: 11.2; Overweight/obese: 12.8 Hungary Normal/thin: 12.8; Overweight/obese: 9.2 Italy Normal/thin: 7.2; Overweight/obese: 6.3 Spain Normal/thin: 18.0; Overweight/obese: 14.3 Cyprus Normal/thin: 9.3; Overweight/obese: 5.7 All Normal/…	Preschool children meeting guidelines (%) Estonia Normal/thin: 5.2; Overweight/obese: 9.1 Sweden Normal/thin: 17.0; Overweight/obese: 25.0 Germany Normal/thin: 12.9; Overweight/obese: 10.0 Belgium Normal/thin: 5.9; Overweight/obese: 0.0 Hungary Normal/thin: 8.4; Overweight/obese: 5.3 Italy Normal/thin: 9.6; Overweight/obese: 12.8 Spain Normal/thin: 12.6; Overweight/obese: 10.0 Cyprus Normal/thin:…
1997	Katzmarzyk (2015)	Physical Activity, Sedentary Time, and Obesity in an International Sample of Children	The international study of childhood obesity, lifestyle and the environment (ISCOLE)	Cross sectional	September 2011-December 2013	The primary sampling frame was schools, and this sampling frame was typically stratified by an indicator of socioeconomic status to maximize variability within sites (12). By design, the within-site samples were not intended to be nationally representative.	12 of which 3 EU	Finland, Portugal, Unighted Kingdom	Finland 500; Portugal 686; UK 478	Initial sample: 7372, Final samlple: 6539 (of which 1664 EU)	9-11	Finland: 10.5(0.4); Portugal: 10.4(0.3); UK: 10.9(0.5)	Finland: 53.8; Portugal: 55.5; UK: 55.9	Not reported	Finland: 17.7(2.6); Portugal19.5(3.4); UK: 18.5(3.0)	By design, the within-site samples were not intended to be nationally representative.	Sedentary time (min/day), MVPA (min/day) and VPA (min/day)	Actigraph GT3X+ accelerometer (Pensacola, FL, USA)	Times spent in MVPA, VPA, and sedentary behavior were obtained from 24-h waist-worn accelerometry. An accelerometer was worn at the waist on an elasticized belt on the right mid-axillary line. Participants were encouraged to wear the accelerometer 24 hr (removing only for water-related activities) for at least 7 d (plus an initial familiarization day and the morning of the final day), including w…	4 days with at least one weekend day	Not reported	60 min/ day MVPA	MVPA (min/day) Finland: 71(26) Portugal: 56(22) UK: 63(22) VPA (min/day) Finland: 23(13) Portgal: 17(10) UK: 20(11)	MVPA min/day B: 70 (26) G: 52 (21)
85	De Craemer (2015)	Differences in Energy Balance-Related Behaviours in European Preschool Children: The ToyBox-Study	Toybox	Cross sectional	March and June 2012.	Kindergartens	6 EU countries	Belgium, Bulgaria, Germany, Greece, Poland, and Spain	Belgium (n = 806) Bulgaria (n = 470) Germany (n = 449) Greece (n = 575) Poland (n = 1,192) Spain (n = 553)	initial sample: 10632 (with informed consent) final sample with valid data: 4045	3.5 - 5.5 years	4.77 ± 0.43 years	47.8%	Not reported	Not reported	Per country, kindergartens were selected in the provinces of West- and East-Flanders in Belgium, Varna in Bulgaria, Bavaria in Germany, Attica in Greece,Warsaw and surroundings in Poland, and Zaragoza in Spain. Within each of these provinces, kindergartens were recruited from different socio-demographic backgrounds. In all countries, lists of all municipalities that exist within the selected prov…	steps per week/ weekend day meeting guidelines on a weekday/weekendday	PA was assessed by means of steps per day using Omron Walking Style Pro pedometers (HJ-720IT-E2) (Bulgaria, Germany, Greece, Poland, and Spain) and Acti- Graph (Pensacola, FL) accelerometers (Belgium)	Steps per weekday and steps per weekend day were dichotomized into 0 (< 11,500 steps/day) and 1 ( 11,500 steps/day), to calculate the percentage of preschoolers meeting the PA guideline of 11,500 steps/day which corresponds to 180 minutes of total PA per day	last week	Step counts from both pedometer and accelerometer are comparable (r = 0.89) and are validated to measure PA in preschool children against the Actigraph accelerometer counts (pedometer: r = 0.64; accelerometer: r = 0.89)	Not reported	Steps per day Week Belgium: 11318 (126) Bulgaria: 9777 (154) Germany: 11507 (158) Greece: 9656 (148) Poland: 11230 (102) Spain: 12669 (142) Weekend Belgium: 9095 (155) Bulgaria: 9426 (194) Germany: 9966 (206) Greece: 8667 (181) Poland: 10880 (125) Spain: 10438 (173) Meeting PA guidelines (%) Week Belgium: 40.0 Bulgaria: 29.3 Germany: 49.9 Greece: 26.5 Poland: 43.2 Spain: 60.7 Weekend Belgium: 20.…	Steps per day Week Belgium: 11318 (126) Bulgaria: 9777 (154) Germany: 11507 (158) Greece: 9656 (148) Poland: 11230 (102) Spain: 12669 (142) Weekend Belgium: 9095 (155) Bulgaria: 9426 (194) Germany: 9966 (206) Greece: 8667 (181) Poland: 10880 (125) Spain: 10438 (173) Meeting PA guidelines (%) Week Belgium: 40.0 Bulgaria: 29.3 Germany: 49.9 Greece: 26.5 Poland: 43.2 Spain: 60.7 Weekend Belgium: 20.…

## Sheet: PA adults
RefID	Main author (pubyear)	Article title	Study name	Study design (cross-sectional, longitudinal, cohort, surveillance, etc)	Period of data collection	Setting (was the research conducted in a specific setting or population?)	Countries - number (where appropriate: total and EU-only)	Countries - names (EU-only)	N - per country (EU only)	N - total sample (where appropriate: total and EU-only)	Age - range	Age - mean (SD)	Gender - % women	SES - distribution (if available, preferably based on education level)	BMI - distribution (if available)	Representativeness (if available, based on a claim or weighing)	Outcome measure(s) (min/day, MET-min, % meeting recommend.)	Assessment method (subjective or objective, type accelerometer, questionnaire name)	Details assessment (cutpoints used, which version, specific questions, mode of administration, sleep included in SB?)	Timing assessment (measurement period e.g. last/usual week, #days , week/weekend, season	Measurement properties (of the method, if available, as stated in the article)	Results - overall	Results - per country	Results - per subgroup (e.g. gender, age, SES or BMI)
123	Ding (2013)	Perceived neighborhood environment and physical activity in 11 countries: Do associations differ by country?	International Prevalence Study (IPS)	Cross-sectional	2002-2003	A collaborative international project.	11, of which 4 EU	Belgium, Lithuania, Norway, Sweden	Final Sample: Belgium 348, Lithuania 1245, Norway 500, Sweden 440	Final Sample: EU countries: 2533. All countries: 12413	18-65 years	No overall. Belgium 42.3 (12.0) Lithuania 37,5(13,1) Norway 38.2 (12.4) Sweden 38.8 (12.9)	No overall. Belgium 44.4% Lithuania 52.8% Norway 47.9% Sweden 50.4%	N/A	N/A	In each country, the study sample was required to be representative of the overall population in a country or a significant region within a country (i.e. population of > 1,000,000). [...]Data from each country were pooled and weighted to account for differential probabilities of sample selection within each country and to improve sample representativeness.	% participants meeting the recommended level of physical activity, defined as 75 minutes/week of vigorous physical activity or 150 minutes of moderate physical activity accumulated in a week through any combination of walking, moderate, or vigorous physical activities.	The International Physical Activity Questionnaire (IPAQ) short format.	Questionnaires were either self-administered or administered by interviewers through phone or face-to-face interviews.	Past-week physical activity, data collection was conducted in spring or fall.	Evaluation of the short IPAQ in 12 countries concluded that the questionnaire had good one-week test-retest reliability and fair-to-moderate criterion validity when compared against accelerometer total counts [32]. When used to classify achieving physical activity guidelines or not, the short IPAQ was found to have acceptable specificity but low sensitivity [33].	N/A	Belgium 75.9%, Lithuania 88.6%, Norway 86.6% Sweden 83.2%	N/A
938	Friedenreich (2010)	State of the epidemiological evidence onphysical activity and cancerprevention	Eurobarometer 58.2	Cross-sectional	2002	Eurobarometers are population-level public opinion surveys conducted for the European Commission.	15 EU	Austria, Belgium, Denmark, Finland, France, Germany, Great Britain, Greece, Ireland, Italy, Luxemburg, Netherlands, Portugal, Spain, Sweden	Not reported	Not reported	15 and older	N/A	N/A	N/A	N/A	N/A	% of participants being insufficiently active by country (Participants were categorised as sufﬁciently active if they had accumulated 3000 MET-minutes over 7d, or 1500 MET-minutes of vigorous-intensity physical activity over 3d or more)	The short-form International Physical Activity uestionnaire (IPAQ)	Participants were categorised as sufﬁciently active if they had accumulated 3000 MET-minutes over 7d, or 1500 MET-minutes of vigorous-intensity physical activity over 3d or more. These cut-off points correspond to 30min of moderate-intensity activity for 5d or 20min of vigorous-intensity physical activity for 3d, above a basal level of 60min of moderate-intensity activity each day.	Last 7 days	The test– retest reliability of the short-form IPAQ has been reported to be q=0.76 (95% CI 0.73–0.77), with reported criterion validity of q=0.30 (95% CI 0.23 – 0.36).	N/A	N/A	Austria: M: 69%, F: 79%, Belgium: M: 70%, F: 80%, Denmark: M: 65%, F: 67%, Finland: M: 64%, F: 71%, France: M: 71%, F: 81%, Germany: M: 54%, F: 65%, Great Britain: M: 64%, F: 78% Greece: M: 57%, F: 69%, Ireland: M: 64, F: 78%, Italy: M: 69%, F: 79%, Luxemburg: M: 54%, F: 72%, Netherlands: M: 52%, F: 60% Portugal: M: 63%, F: 70%, Spain: M: 66%, F: 83%, Sweden: M: 72% , F: 82%
1260	Sallis (2009)	Neighborhood Environments and Physical Activity Among Adults in 11 Countries	International Prevalence Study (IPS)	Cross-sectional	2002-2003	N/A	20 with 11 countries that completed an environment survey. Of these 4 were EU	Belgium, Lithuania, Norway, Sweden	Final sample: Belgium (357), Lithuania (1291), Norway (492), Sweden (434)	Final sample: Total: 11541 Total EU: 2574	18-65	N/A	0.556	Total: >13 years of education: 45,2%	N/A	The sample was required to be representative of national populations or a signiﬁcant region(s) within a country (deﬁned as a population of >1,000,000), with an age range of 18–65 years.	% Meeting guidelines for PA by country (Meeting guidelines for moderate amounts of physical activity was deﬁned by any of three criteria: ● ≥ 3 days of vigorous - intensity activity for atleast 20 minutes per day; ● ≥ 5 days of moderate-intensity activity or walking for at least 30 minutes per day; ● ≥ 5 days of any combination of walking, or moderate- or vigorous-intensity activities, with a min…	The IPAQ was scored using the IPS scoring protocol to classify participants as performing moderate amounts of physical activity, equivalent to meeting physical activity guidelines.	Intensity levels used to score the IPAQ were vigorous (8 METs), moderate (4 METs), and walking (3.3 METs).	Data collection in Spring or Fall 2002/2003 was required to reduce seasonal variations.	N/A	Meeting guidelines for PA: Yes: 79,3%, No: 20,7%	Meeting guidelines for PA: Belgium: Yes: 56,9%, No: 43,1%%, Lithuania: Yes: 83,2%, No: 16,8%, Norway: Yes: 79,3%, No: 20,7%, Sweden: Yes: 72,8%, No: 27,2%	N/A
1261	Bulck (2009)	Television exposure is related to fear of avian flu, an Ecological Study across 23 member states of the European Union
1444	Bamana (2008)	Association of perceived environment with meeting public health recommendations for physical activity in seven European countries	EUPASS	Cross-sectional	2000	Inclusion criteria were being a resident of a private household within the country.	8	Belgium, Finland, France, Germany, Italy, Netherlands, Spain and England (Belgian data were not used)	Initial sample: 611 Finnish, 597 French, 654 German, 600 Italian, 632 Dutch, 600 Spanish and 679 English Final sample: Finland: 584 , France: 550, Germany: 628, Italy: 593, Netherlands: 611, Spanish: 598, England: 667	Initial sample: 4976 Final sample: 4231	18+	44.7 (16.9)	0.565	N/A	24,2(3,8)	N/A	% of participants with Low, moderate and high levels of PA by country. Categories by the use of algorithms provided in the short-form scoring protocol version of November 2005, developed by the IPAQ group.	The random-digit-dialled telephone time series survey: e International PA Questionnaire (IPAQ) short-form telephone version.	PA levels are classiﬁed into three categories by the use of algorithms provided in the short-form scoring protocol version of November 2005, developed by the IPAQ group (www.ipaq.ki.se).	This survey was carried out over 6 consecutive months (June–November 2000). Questions were asked about last 7 days.	The IPAQ is known as being reliable and valid across cultures in developed and developing countries.	% of participants with: Low PA: 20,4% Moderate PA: 33,0% High PA: 46,6	Finland: L: 12,3%, M: 29,3%, H: 58,4%, France: L: 18,9%, M: 29,3%, H: 51,8%, Germany: L: 10,0%, M: 24,0%, H: 66,0%, Italy: L: 29,9%, M: 45,5%, H: 24,6, Netherlands: L: 15,7, M: 27,7, H: 56,6, Spain: L: 28,7%, M: 33,1%, H: 38,2, England: L: 26,7, M: 41,2, H: 32,1	N/A
1456	Guthold (2008)	Worldwide Variability in Physical Inactivity: A 51-Country Survey	World Health Survey	Cross-sectional	2002-2003	The included countries were selected because they had a large proportion of the world’s population; a wide geographic representation across WHO regions; and a spread among high-, iddle-, and low-income countries.	51 of which 11 EU	Bosnia-Herzegovina, Croatia, Czech Republic, Estonia, Hungary, Russian Federation, Slovakia, Slovenia, Spain, Turkey, Ukraine	Initial Sample: Bosnia-Herzegovina 977, Croatia 810, Czech Republic 1,631, Estonia 868, Hungary 1,182, Russian Federation 3,491, Slovakia 2,427, Slovenia 1,239, Spain 10,547, Turkey 10,683, Ukraine 2,491 Final sample: Bosnia-Herzegovina 896, Croatia 798, Czech Republic 777, Estonia 837, Hungary 1,154, Russian Federation 3,422, Slovakia 1,595, Slovenia 492, Spain 4,811, Turkey 9,073, Ukraine 1,840	Initial sample: 259526 Final sample: total: 212021 EU: 24995	18-69	38	0.557	N/A	N/A	For six of the 51 countries, samples were not nationally representative. Another seven countries had response rates lower than 50%, and hence the sample may not represent the physical activity behavior of the whole country.	% of physical inactive participants (according to guidelines) by country for men and woman	Physical activity was assessed using the short form of the IPAQ.	Guidelines used: According to existing guidelines, a person who did not meet any of the following three criteria was considered inactive: ● 3 or more days of vigorous activity during the last week, consisting of at least 20 minutes per day; or ● 5 or more days of moderate-intensity activity or walking during the last week, consisting of at least 30 minutes per day; or ● 5 or more days of any comb…	Last week	As the IPAQ is valid only for adults up to age 69, the age range for analysis was restricted to 18–69 years.	N/A	N/A	% Physical inactivity Men: Bosnia-Herzegovina: 12,5%, Croatia: 10,2%, Czech Republic: 10,9%, Estonia: 4,3%, Hungary: 9,5%, Russian Federation: 7,2%, Slovakia: 15,7%, Slovenia: 10,4%, Spain: 27,4%, Turkey: 28,1%, Ukraine: 5,4% Woman: Bosnia-Herzegovina: 16,7%, Croatia: 8,5%, Czech Republic: 7,5, Estonia: 5,0%, Hungary: 8,0%, Russian Federation: 5,2%, Slovakia: 6,6%, Slovenia: 13,7%, Spain: 33,1%, …
1867	Bourdeaudhuij (2005)	Environmental and psychosocial correlates of physical activity in Por tuguese and Belgian adults		Cross-sectional	2002-2003	A convenience sample of adults was drawn through worksites, libraries and socio-cultural societies.	2	Portugal and Belgium	Final sample: Belgium: 279, Portugal: 247	Final sample: Total: 526	18+	Portugal: 35,1(11,5) Belgium: 37,2(12,3)	Portugal: 64,5% Belgium: 65,9%	N/A	Body mass index: Portugal: F: 23.4 (3.9), M: 25.6 (4.3) Belgium: F: 22.8 (3.2), M: 25.6 (4.3)	The researchers recruited participants at the site, explained the rationale of the study to them and gave them a questionnaire to complete in the coming week. After one week the questionnaires were collected personally at the site.This personal approach was used to increase participation and make the sample more representative. Women are over-represented in both the Belgian and Portuguese sub-sam…	min/week (mean+SD) all moderate to vigorous activity in leisure time ;total activity of at least moderate intensity; Sitting; by country.	the International Physical Activity Questionnaire (IPAQ)	The long usual week version of the IPAQ was chosen to provide more detailed information on physical activity in different settings. Minutes of physical activity of different intensity and within different contexts were computed for a usual week.	last week	Validity and reliability results demonstrated that the IPAQ has comparable reliability and validity to other self-report measures.		Moderate to vigorous activity at work (min/week) P: 195 (368) B: 321 (478) Cycling for transportation (min/week) P: 14 (78) B: 73 (134) Walking for transportation (min/week) P: 168 (228) B: 89 (152) All active transport (min/week) P: 182 (262) B: 162 (217) Moderate to vigorous activity in garden (min/week) P: 55 (104) B: 97 (123) Walking in leisure time (min/week) P: 86 (187) B: 62 (124) Moderate…
1874	Simpson (2005)	Health and lifestyle characteristics of older European adults: the ZENITH study	ZENITH study	Cross-sectional	???	Participants were recruited via local media, community groups and organisations serving older people to take part in this study.	3	France Italy and UK	Final sample: UK: 93, France: 95, Italy: 108, France: 91	Final total sample: 387	55-87	France: C-Ferrand: 61,3(4,3), Grenoble: 74,2(3,5), Italy: 75,5(4) and UK: 62,4(4,5)	France:C-Ferrand: 49%, Grenoble: 48%, Italy: 48 and UK: 52%	N/A	Social class (%) Professional UK: 54 Fr, CF: 30, It: 27, Fr, Gr: 41 Skilled UK: 33 Fr-CL: 60 It: 58 Fr-Gr: 53 Unskilled UK: 8, Fr-CL: 10, It: 15, Fr-Gr: 6 Unclassified UK: 4	N/A	Means (SD) of the hours of physical activity performed per week in each region for men and women.	Health and lifestyle characteristics were obtained by a structured questionnaire specifically designed to obtain information about physical activities in the home, at work and recreation. Employing a self-report method.	All participants were asked to complete the Health and Lifestyle Questionnaire at screening. They were asked to answer all of the questions and a researcher was available to help with this and provide a full debriefing on completion of the questionnaire.	N/A	N/A	N/A	N/A	Males UK: 3,6 (2.9) Fr-CL: 5.4 (2.2) It: 1.9 (1.9) Fr-GR: 4.6 (1.9) Females UK: 2.9 (1.6) Fr-CL: 4.2 (2.7) It: 1.1(0.8), Fr-Gr: 3.1 (1.6)
8152	Schmidt (2005)	The Conceptual Relationship between Health Indicators and Quality of Life: Results From the Cross-Cultural Analysis of the EUROHIS Field Study	EUROHIS	Cross-sectional	2001	The EUROHIS project (European Health Interview Surveys) was conducted under the aegis of the WHO Regional Ofﬁce for Europe.	10 of which 9 EU	France, Germany, UK, Croatia, Czech Rep., Romania, Slovakia, Lithuania, Latvia	Final Sample: France: 400, Germany: 401, UK: 402, Croatia: 361, Czech Rep.: 512, Romania: 602, Slovakia: 401, Lithuania: 455, Latvia: 323	Final total Sample: 3857	15-94 years	Final Sample: France: 57,9(9,2), Germany: 58,1(9,12), UK: 57,0(9,5), Croatia: 51,6(16,3), Czech Rep.: 43,6(17,9), Romania: 47,5(16,4), Slovakia: 39,9(12,5), Lithuania: 41,6(12,2), Latvia: 38,3(17,1)	France 54,1%, Germany 60,5%, UK 54,2%, Croatia 53,7%, Czech Rep. 52,5%, Romania 52,7%, Slovakia 51,1%, Lithuania 53,8%, Latvia 72,4%	<12 years of education F: 46.7, G: 47.4, UK: 44.5, C: 35.6, Cz: 27,2, R: 39.9, S: 33.5, L: 35.6, La: 24.8 12 years of education F: 15.0, G: 13.5, UK: 16.4, C: 16.1, Cz: 30.9, R: 22.1, S: 23.6, L: 16.1, La: 16.1 > 12 years of education F: 38.3, G: 39.2, UK: 39.1, C: 48.3, Cz: 41.9, R: 37.9, S: 42.9, L: 48.3, La: 59.0	N/A	Representative population samples were drawn in the UK, France, Germany and Israel; the other countries used other probability sampling methods, whilst aiming at representativeness for a given area or population.	VPA (Days/week) % 0, 1-3, >3 days , VPA (dayxweek freq), MPA (dayxweekfreq), walking (all day x week freq)	the International Physical Activity Questionnaire	The questionnaire consisted of nine questions concerning activities at work, transport from place to place and domestic and yard work, as well as exercise, recreation and sporting activities during one week. Two questions dealt with frequency and duration of different types of vigorous activity, two questions with frequency and duration of all moderate intensity activity, three questions with fre…	Last week	Because the IPAQ concept is still under development, there are no established criteria for health-related activity, for example through deﬁning the amount of physical activity that is optimal for disease prevention	N/A	Vigourous physical activity (days per week): 0 Fr: 51.0 G: 39.9, UK, 44.1, C: 70.1, Cz: 60.7, R: 68.2, S: 35.8, Li: 41.7, La: 49.5 Vigourous physical activity (days per week): 1–3 Fr: 25.4, G: 40.6, UK: 30.9, C: 18.6, Cz: 21.8, R: 15.3, S: 39.8, Li: 20.6, La: 30.2 Vigourous physical activity (days per week): >3 Fr: 23.6, G: 19.5, UK: 24.9, C: 11.4, Cz: 17.6, R: 16.5, S: 24.4, Li: 37.6, La: 20.2 V…	N/A
11042	Bauman (2009)	The International Prevalence Study on Physical Activity: results from 20 countries	International Prevalence Study (IPS	Cross-sectional	2002-2004	The International Prevalence Study (IPS) was coordinated by an international group of scientists. The study involved 3 primary phases: [i] country recruitment and development of comparable study methods; [ii] within-country data collection with IPAQ nested within existing surveys or as a stand-alone survey and [iii] analysis of the pooled data using standardised protocols.	20 of which 7 EU	Belgium, Czech Republik, Lithuania, Norway, Portugal, Spain, Sweden	Final sample Belgium 1969, Czech Republik 7513, Lithuania 2227, Norway 1645, Portugal 1525, Spain 1580, Sweden 1290	Final total sample: 52,746, Final sample EU: 17749	18-65	?	Belgium 48,1%, Czech Republik 51,8%, Lithuania 58,6%, Norway 52,7%, Portugal52,7%, Spain 55,1%, Sweden 54,1%	N/A	N/A	The inclusion criteria required a representative population sample of at least 1500 adults, using comparable data collection methods.	% of low moderate and high physical activity for men and woman by country	IPAQ short	IPAQ was designed to measure physical activity across all domains of leisure-time, work, transportation, and household tasks. The IPAQ short form asks respondents to report frequency and duration of walking, moderate intensity and vigorous-intensity activity performed for at least 10 minutes duration per session. Weekly minutes of walking, moderate intensity and vigorous-intensity activity were c…	Data collection in spring or autumn.	Development and international validation of the IPAQ has been previously reported [11]. In brief, surveillanceoriented questionnaires were developed for adults aged 18 to 65 years. Reliability and validity studies were conducted in 12 countries across 6 continents using standardised methods, and demonstrated reasonable test-retest reliability (intra-class correlations range 0.7–0.8) and inter-met…	N/A	N/A	Belgium: MEN: L: 37,3% (34–40), M 25.4% (23–28), H:37.2% (34–40) WOMEN: L: 48.7% (46–52), H: 29.4% (27–32), H: 21.9% (19–25) Czech Republik: MEN: L: 9.8% (9–11), M: 22.1% (21–23), H: 68.2 % (67–70), WOMEN: L: 10.0 (9–11), M: 32.2% (31–34) H: 57.7% (56–59), Lithuania: MEN: L: 15.9% (14–18), M: 28.3% (26–31), H: 55.7% (53–59), WOMEN: L: 14.0% (12–16), M: 37.5% (35–40), H: 48.4% (45–51), Norway: MEN…
EB1998	Rutten (2004)	Prevalence of physical activity in the European Union	Eurobarometer 58.2	Cross-sectional	2002	The Eurobarometer is conducted since 1970 and has, in the meantime, provided valuable cross-national data on a wide variety of topics.	15	Belgium, Denmark, Germany, Greece, Spain, France, Ireland, Italy, Luxembourg, the Netherlands, Austria, Portugal, Finland, Sweden, Great Britain, Northern Ireland.	Initial sample: Belgium (1110), Denmark (1000), Eastern Germany (1020), Western Germany (1022), Greece (1003), Spain (1000), France (1037), Ireland (1013), Italy (1027), Luxembourg (602), the Netherlands (1035), Austria (1023), Portugal (1002), Finland (1024), Sweden (1000), Great Britain (1010), Northern Ireland (302). Final sample: Belgium (1093), Denmark (997), Eastern Germany (998), Western G…	Final sample: 16016	15+	N/A	0.5382	N/A	N/A	This is among the first studies to use nationally representative samples in 15 nations, assess physical activity with the IPAQ, and thus allow a comparison of days of vigorous and moderate physical activity, walking, and the calculation of metabolic equivalents across the European Union.	Days per week VPA MPA and walking and METh/week by country.	Physical activity was assessed with the short-form of the International Physical Activity Questionnaire (IPAQ).	The metabolic equivalents (METs) estimate the ratio of energy expended during a certain physical activity compared to sitting quietly. For the different intensities of physical activity covered by the IPAQ, the following MET estimates were used: 8 METs for vigorous physical activity, 4 METs for moderate physical activity, and 3.3 METs for walking.	Data were collected between October and December of 2002. Physical activity was assessed with (IPAQ) that asks for physical activity in the last seven days.	The IPAQ has been tested for reliability and validity in a cross-national study (Craig et al. 2003).	Mean (95% C.I.) days of vigorous PA (days/week): 1,49 (1,46-1,53), moderate PA (days/week): 2,70 (2,65-2,74) and walking days per week: 4,25 (4,21-4,29)	VPA days/week, MPA days/week, Walkingdays/week Austria VPA: 976 1.24 (1.12–1.37) MPA: 2.31 (2.16–2.47) WD/w: 4.02 (3.85–4.20) Belgium VPA: 1 093 1.26 (1.13–1.38) MPA: 2.69 (2.53–2.86) WD/w: 3.31 (3.15–3.48) Denmark VPA: 997 1.47 (1.34–1.61) MPA: 3.00 (2.84–3.18) WD/w: 4.89 (4.73–5.05) Finland VPA: 1 022 1.51 (1.38–1.64) MPA: 2.38 (2.22–2.54) WD/w: 4.72 (4.57–4.87) France VPA: 1 028 1.33 (1.20–1.4…	Males (VPA days/week, MPA days/week, Walkingdays/week) Austria VPA: 1.52 (1.30–1.73), MPA: 2.32 (2.08–2.56), WD/w: 4.01 (3.74–4.29), Belgium VPA: 1.48 (1.29–1.67), MPA: 2.67 (2.43–2.90), WD/w: 3.45 (3.21–3.71), Denmark VPA: 1.67 (1.46–1.87), MPA: 2.92 (2.68–3.15), WD/w: 4.72 (4.47–4.95), Finland VPA: 1.81 (1.59–2.02), MPA: 2.40 (2.16–2.64), WD/w: 4.33 (4.08–4.57), France VPA: 1.69 (1.48–1.89), MP…
EB2000	Abu-Omar (2004)	Self-rated health and physical activity in the European Union	Eurobarometer 58.2	Cross-sectional	2002	Data were collected between October and December of 2002 as part of the Eurobarometer 58.2. The Eurobarometer is conducted since 1970 and has, in the meantime, provided valuable cross-national data on a wide variety of topics.	15	Belgium, Denmark, Germany, Greece, Spain, France, Ireland, Italy, Luxembourg, the Netherlands, Austria, Portugal, Finland, Sweden, Great Britain, Northern Ireland.	Initial sample: Belgium (1 110), Denmark (1 000), eastern Germany (1 020), western Germany (1 022), Greece (1 003), Spain (1 000), France (1 037), Ireland (1 013), Italy (1 027), Luxembourg (602), the Netherlands (1 035), Austria (1 023), Portugal (1 002), Finland (1 024), Sweden (1 000), Great Britain (1 010), Northern Ireland (302). The Final sample: Belgium (1033), Denmark (971), Eastern Germa…	Final sample: 15476	15+	N/A	0.5381	N/A	N/A	N/A	% Sufficient, Insufficient, High active by country.	Physical activity was assessed using the last 7-days short-version of the International Physical Activity Questionnaire (IPAQ).	Following these guidelines, individuals are sufficiently active if they have performed a minimum of three days of vigorous activity of at least 20 minutes per day, or a minimum of five days of moderate intensity physical activity or walking of a least 30 minutes per day, or a minimum of five days of any combination of walking, moderate or vigorous physical activity accumulating a total of at leas…	Data were collected between October and December of 2002. Last 7 Days	The IPAQ has been tested for reliability and validity in a cross-national study (Craig et al. 2003).	All IA: 59.6 (58.3–61.0) SA: 69.8 (68.3–71.3) HA: 77.8 (76.8–78.8)	% Insufficiently active (IA), % SUfficiently actie (SA), % Highly active (HA), Austria IA: 68.2 (63.5–72.8), SA: 79.4 (74.0–84.9), HA: 87.2 (83.8–90.6) Belgium IA: 61.4 (56.8–66.0), SA: 73.2 (67.3–79.1), HA: 81.3 (77.4–85.3) Denmark IA: 64.8 (58.7–71.0), SA: 73.8 (68.2–79.5), HA: 81.9 (78.5–85.3) Finland IA: 51.0 (44.7–57.3), SA: 56.9 (51.2–62.7), HA: 69.9 (65.7–74.1) France IA: 62.6 (58.1–67.2),…
ENERGY388	Jimenez-Pavon (2012)	Associations of parental education and parental physical activity (PA) with children's PA: The ENERGY cross‐sectional study	ENERGY	Cross-sectional	2010	Based on previous cross-European studies (Klepp et al., 2005) a minimum sample of 1000 school-children per country (in total 7000 participants) and one parent (the main caretaker) for each child was aimed.	7	Belgium, Greece, Hungary, Netherlands, Norway, Slovenia, Spain	Belgium: 691, Greece: 915, Hungary: 880, Netherlands: 253, Norway: 797, Slovenia: 939, Spain: 821	5296	parents	N/A	N/A	N/A	N/A	Samples were national representative in Greece, Hungary, the Netherlands and Slovenia. In Spain, schools of the regions of Aragón were selected; Belgium selected schools in Flanders and Norway selected schools in the southern regions of the countries.	The percentage of parents meeting the PA guidelines (≥30 min/day).	A variable regarding PA was calculated from the self-reported questionnaires in both children and parents.	The variable recorded the total weekly amount of time (min) of PA (TTPA) which was calculated from the sum of the output of several questions about the time spent in sports activities (2) and time spent on active transport (4). Questions and answers about active transport were as follows: How many days do you cycling to school/work? (a) never, (b) 1 day, (c) 2 days, (d) 3 days, (e) 4 days and (f)…	usual week	N/A	% of parents meeting guidelines: Belgium: 16% Greece: 16% Hungary: 26% Netherlands: 28% Norway: 57% Slovenia: 47% Spain: 29%	N/A	N/A
EPIC2103	Haftenbergen (2002)	Physical activity of subjects aged 50 – 64 years involved in the European Prospective Investigation into Cancer and Nutrition (EPIC)	EPIC	Cross-sectional	1992-2000	The EPIC study is a multi-centre prospective study involving 23 administrative study centres in 10 countries.	9	France, Germany, Greece, Italy, Spain, The Netherlands, UK, Sweden, Denmark	Final Sample: France 38670, Germany 27234, Greece 9779, Italy 24044, Spain 17893, The Netherlands 20272, UK 119899, Sweden 27421, Denmark 56333	Final Sample: 236386	50-64 years	N/A	0.6707	N/A	N/A	The EPIC study populations were not intended to be representative of the general population.	mean (SD) P10 P50 P90 h/w total recreational activity by study center for men and women.	In each centre,professional and non-professional physical activity was assessed as a part of the standardised lifestyle questionnaire .	N/A	Information on duration of recreational activities was obtained for both summer and winter seasons. This enables analyses of summer and winter differences in recreational activities in the different EPIC study populations.	N/A		N/A	Total Recreational Activity (hours/week) Greece: M: 11.2 (8.9), W: 10,9 (6,9) Spain Granada: M: 13.1 (12.0) W: 7.5 (5.9), Murcia: M: 8.4 (11.9) W: 7.3 (7.1), Navarra M: 12,6(10,2), W: 8,6(6,5), San Sebastian M: 1 2,9 (10,2)W: 10,4(8,1), Asturias M: 17,3(10,2), W: 12,3 (8,5), Italy Ragusa M: 9,9(8,1), W: 5,4(5,1), Naples: M: / W: 1,0(2,1), Florence: M: 10,1(7,8), W: 7,9(5,9), Turin: 10,3(7,7), W: …
EPIC9436	Lahmann (2009)	Physical Activity and Ovarian Cancer Risk: the European Prospective Investigation into Cancer and Nutrition	EPIC	Cross-sectional	1992-2000	EPIC is a multicenter prospective cohort study designed primarily to investigate the association between nutrition and cancer. The EPIC cohort consists of 23 subcohorts in 10 European countries. The present study was based on data fromn = 325,780 women from which we a priori excluded women with prevalent cancer at any site at baseline examination, those who had undergone bilateral oophorectomy, t…	9	France, Italy, Spain, UK, Netherlands, Greece, Germany, Sweden, Denmark	Final Sample: France 66188, Italy 29256, Spain23508, UK50005, Netherlands 23057, Greece 14182, Germany 27049, Sweden 14109, Denmark 27386	Final sample: 27440	19-98	51	1	N/A	N/A	N/A	MET-hours/wk of combined household and recreational physical activity, by country.	Physical activity data (22) were obtained using in person interviews or via a self-administered standardized questionnaire.	The questionnaire included information on the frequency and duration of past-year non-occupational physical activity, specifically household activities (housework, home repair, gardening, stair climbing) and recreational activities (walking, cycling, sports). Data on current occupational activity included employment status and the level of physical activity done at work(nonworker, sedentary, stan…	N/A	N/A	MET-hours/wk of combined household and recreational physical activity, mean (SD): 90,7(50,7)	MET-hours/wkof combined household and recreational physical activity, mean (SD) France 57.8 (30.9) Italy 110.3 (56.1) Spain 126.0 (47.4) UK 95.4 (50.8) Netherlands 118.9 (53.6) Greece 117.0 (42.1) Germany 101.6 (46.3) Swedenb 80.1 (38.1) Denmark 67.3 (37.6)	N/A
SCS8896	Papandreou (2014)	Coronary heart disease mortality in relation to dietary, lifestyle and biochemical risk factorsin the countries of the Seven Countries Study: a secondary dataset analysis	Seven Countries Study	Cross-sectional	2011	The present study is a secondary dataset analysis based on the three reliable international Organizations; the World Health Organization (WHO; 2012), the Food and Agriculture Organization database (FAO; 2012) and the Greek National Cadaster and Cartography Organization (2012).	5	Greece Italy Netherlands Serbia/Monten Finland	Not reported	Not reported	15+	not reported	not reported	N/A	Greece: 25,7, italy: 25,8, Netherlands: 25,5, Serbia: 26,3, Finland: 26,2, Crete: 24,9, Ionian islands: 25,0	N/A	Reported: % physical inactivity by country	self-rated physical inactivity (%; percentage of defined population attaining <5 times 30 min of moderate activity per week, or <3 times 20 min of vigorous activity per week, or equivalent)	physical inactivity (%; percentage of deﬁned population attaining<5 times 30 min of moderate activity per week, or<3 times 20 min of vigorous activity per week, or equivalent);	N/A	N/A	N/A	Physical inactivity (%) Greece 15.6 Italy 54.7 Netherlands 18.2 Serbia/Monten 68.3 Finland 37.8 Crete 10.5 Ionian Islands 11.8	N/A
Sjostrom (2006)	Sjostrom (2006)	Health-enhancing physical activity across European Union countries: the Eurobarometer study	Eurobarometer 58.2	Cross-sectional	2002	The Special Eurobarometer Wave 58.2, October to December 2002, dealt with the health of adults in the EU. Within the household, one individual, male or female, aged 15 years or more was randomly selected, or the first birthday method was used. The sample excluded non-national EU residents.	15	Belgium, Denmark, Germany, Greece, Spain, France, Ireland, Italy, Luxembourg, the Netherlands, Austria, Portugal, Finland, Sweden, Great Britain, Northern Ireland.	Sample sizes of around 1,000 for each country were collected.	Not reported	15+	not reported	not reported	N/A	N/A	For each nation, at least 100 sampling points were drawn with probability proportional to population size (for a total coverage of the country )and density. For doing so, people were sampled systematically from each of the ‘administrative regional units,’ after stratification by individual unit and type of area. Hence, the responders represented the whole geographical regions within EU according …	% sufficient physical activity(3,000 MET minutes per week accumulated over 7 days or 1,500 MET minutes of vigorous-intensity activity accumulated over 3 days or more.), % sedentariness (not meeting the threshold (30 min of walking or moderate-intensity activity on 5 or more days, 20 min of vigorous-intensity activity on 3 or more days, or 600–2,999 total MET minutes of activity over 7 days) for l…	IPAQ short: Interviews were face to face in the respondents home and in the appropriate national language.	N/A	Data were collected from octoberto December of 2002.	N/A	Sufficient total activity %: 31,3 (30.6–32.1) Walk 5 x30 min/week %: 36,8 ((36.0–37.5)	Sufficient total activity % (95% CI) and Walk 5×30 min/week % (95% CI) Austria 26.2 (23.4–29.1) 35.2 (32.2–38.3) Belgium 25.0 (22.4–27.7) 25.3 (22.6–28.0) Denmark 34.1 (31.1–37.1) 47.6 (44.4–50.8) Finland 32.5 (29.6–35.4) 43.0 (39.9–46.1) France 24.1 (21.5–26.7) 30.2 (27.4–33.1) Germany 40.2 (37.9–42.4) 42.0 (39.7–44.2) Great Britain 28.7 (26.3–31.2) 33.9 (31.3–36.4) Greece 37.0 (33.9–40.0) 34.7 …	Sufficient total activity % (95% CI) and Walk 5×30 min/week % (95% CI) Austria Female 21.2 (17.6–24.9) 35.3 (31.2–39.7), Male 31.5 (27.1–35.8) 34.9 (30.5–39.3) Belgium Female 20.5 (17.1–24.0) 22.3 (18.7–25.9) Male 29.6 (25.6–33.6) 28.3 (24.4–32.3) Denmark Female 33.1 (28.9–37.2) 50.9 (46.5–55.4) Male 35.0 (30.7–39.3) 44.1 (39.6–48.6) Finland Female 29.0 (25.1–32.9) 49.2 (44.9–53.5) Male 36.3 (32.…
EB64.3 (2006)	EB64.3 (2006)	Special Eurobarometer: Health and food	Eurobarometer 64.3 (and 58,2)	Longitudinal	2005		31?	Germany, Ireland, Spain, Sweden, Turkey, Poland, Netherlands, Lithuania, Denmark, Slovak republik, Hungary, Cyprus, Luxembourg, Greece, Belgium, UK, Latvia, Czech republik, Ireland, France, Austria, Slovakia, Estonia, Croatia, Slovenia, Portugal, Finland, Malta, Italy, Romania, Bulgaria	Not reported	Not reported	15+	N/A	N/A	N/A	N/A	?	average days and minutes VPA, MPA, Walking and Sitting per member state.	IPAQ	N/A	Last 7 days	N/A	VPA: Days/week (EB 58,2) EU 25: 1,7 EU 15: 1,6 (1,4) MPA: Days/week (EB 58,2) EU 25: 2,5 EU 15: 2,4 (2,4)	VPA: Days/week (EB 58,2) LT: 2,8, EE: 2,3, DE: 2,1(1,9), HU: 2,1, EL:2,0(2,0), NL: 2,0(1,8), SK: 2,0, DK: 1,9(1,5), LV: 1,9, PL: 1,9, FI: 1,9(1,6), CZ: 1,8, CY: 1,8, BE: 1,7(1,2), LU: 1,7(1,6), SI: 1,7, FR: 1,6(1,3), AT: 1,6(1,2), PT: 1,5(1,7), SE: 1,5(1,2), UK: 1,5(1,4), IT: 1,4(1,2), IE: 1,2(1,4), ES: 1,0(0,8), MT: 0,8, CY(tcc): 1,4, BG: 2,1, RO: 2,1, HR: 2,0, TR: 1,3 MPA: Days/week (EB 58,2) N…	N/A
Hallal (2012)	Hallal (2012)	Global physical activity levels: surveillance progress, pitfalls, and prospects	N/A	Cross-sectional	Multiple studies	We obtained comparable estimates for physical inactivity in adults (aged 15 years or older) from 122 countries with the WHO global health observatory data repository.12 The combined population of these 122 countries represents 88·9% of the world’s population.	122 of which 35 EU	Austria , Belgium , Bosnia and Herzegovina , Bulgaria , Croatia , Cyprus , Czech Republic , Denmark , Estonia , Finland , France , Georgia , Germany , Greece , Hungary , Ireland , Italy , Latvia , Lithuania , Luxembourg , Malta, Netherlands , Norway , Poland, Portugal, Russian Federation, Serbia, Slovakia, Slovenia, Spain, Sweden, Turkey, Ukraine, United Kingdom	Not reported	Not reported	15+	N/A	N/A	N/A	N/A	Another diﬃculty is that not all samples are representative of a whole country’s population.	Prevalence of physical inactivity (not meeting any of the following criteria: (a) 5 x 30 minutes of moderate-intensity activity per week; (b) 3 x 20 minutes of vigorous-intensity activity per week; (c) an equivalent combination achieving 600 metabolic equivalent-min per week.) by country.	questionnaire capturing activity across all domains of life (work, household, transport, and leisure time), such as the Global Physical Activity Questionnaire (GPAQ), the International Physical Activity Questionnaire (IPAQ), or a similar instrument.	For our analyses, physical inactivity was deﬁned as not meeting any of three criteria: 30 min of moderate-intensity physical activity on at least 5 days every week, 20 min of vigorous-intensity physical activity on at least 3 days every week, or an equivalent combination achieving 600 metabolic equivalent (MET)-min per week.13–15 1 MET is deﬁned as the energy spent when an individual sits quietly…	N/A	N/A	Worldwide, 31·1% (95% CI 30·9–31·2) of adults are physically inactive.	Prevalence of physical inactivity* among individuals aged 15 years or more. % (95%CI) Austria 34.8 (14.4, 69.7), Belgium 42.7 (17.7, 73.9), Bosnia and Herzegovina 33.6 (12.4, 65.2) , Bulgaria 26.8 (10.0, 61.7), Croatia 23.6 (8.7, 56.5), Cyprus 55.4 (23.3, 81.6), Czech Republic 25.0 (9.8, 58.3), Denmark 35.1 (13.6, 69.1), Estonia 17.2 (6.4, 49.4), Finland 37.8 (14.7, 70.8), France 32.5 (30.9, 34.1…	Prevalence of physical inactivity* among individuals aged 15 years or more. % (95%CI) Austria M: 30.3 (11.7, 63.8), W: 39.2 (15.9, 72.5), Belgium M: 40.4 (17.4, 72.4), W: 45.0 (21.4, 76.9), Bosnia and Herzegovina M: 30.3 (10.8, 60.3), W: 37.0 (15.1, 70.4), Bulgaria M: 24.7 (9.0, 58.5), W: 28.8 (11.1, 62.4), Croatia M: 26.2 (9.9, 59.7), W: 21.0 (8.1, 50.2), Cyprus M: 48.1 (20.9, 78.0), W: 62.6 (29…
Ortega (2013)	Ortega (2013)	Objectively Measured Physical Activity and Sedentary Time during Childhood, Adolescence and Young Adulthood: A Cohort Study	EHYS	Longitudinal	1998/1999 - 2004/2008	This study included Estonian and Swedish children and adolescents who participated in the EYHS in 1998–1999 (Baseline).	2	Estonia, Sweden	Final sample: Estonia young cohort follow up 18y: 263, Old cohort follow up 25y: 153, Sweden old cohort follow up 21y: 168	Final sample: 684	18, 21 and 25 years	Sweden old cohort: follow up : B: 21,6(0,4), G: 21,6(0,4) Estonia young cohort follow up: B: 18,3(0,5), 18,3(0,6), Old cohort follow up: B: 25,3(0,5), G: 25,1(0,5)	0.538	Mother’s education (%) University level Sweden old: B: 35.7 G: 43.0 Estonia: young: B: 30.1 G: 33.7; old: B: 29.6 G: 30.4	Body mass index (kg/m2) Sweden old: B: 20.7 (2.8) G: 21.1 (2.8) Estonia: young: B: 16.7 (1.9) G: 16.4 (2.3); old: B: 20.3 (2.7) G: 20.2 (2.5)	N/A	min/day MVPA (>2000) and min/day sedentary(<100) by country for boys and girls, young cohort and older cohort, weekly weekday and weekend and baseline and follow-up.	Actigraph accelerometers (LLC, Pensacola, Florida).	Time spent in sedentary time was defined using the standard cut point of #100 counts/min[19,22,23,40]. Time spent in activities of moderate or higher intensity (i.e. MVPA) was defined using the cut point of$2000 counts/min.	N/A	N/A	Weekly MVPA (min/d) Young cohort: Estonia: Follow up Boys: 59,1(30,7). Follow up GIrls: 52,3(29,6) Older Cohort Sweden: Follow up Boys: 45,6(29,9). Follow up GIrls: 39,8(20,7) Estonia: Follow up Boys: 42,5(27,4). Follow up GIrls: 35,3(26,2)	N/A	Weekly MVPA (min/day) Young cohort Estonia: Follow up boys: 59.1 (30.7), Follow up girls: 52.3 (29.6) Older cohort Sweden: Follow up boys: 45.6 (29.9), Follow up girls: 39.8 (20.7) Estonia: Follow up boys: 42.5 (27.4), Follow up girls: 35.3 (26.2) Weekday MVPA(min/d) Young cohort: Estonia: Follow up Boys: 53,8(28,4).Follow up Girls: 49,0(26,9) Older Cohort Sweden: Follow up Boys: 37,7(18,4), Foll…

## Sheet: SB youth
RefID	Main author (pubyear)	Article title	Study name	Study design (cross-sectional, longitudinal, cohort, surveillance, etc)	Period of data collection	Setting (was the research conducted in a specific setting or population?)	Countries - number	Countries - names	N - per country	N - total sample	Age - range	Age - mean (SD)	Gender - % women	SES - distribution (if available, preferably based on education level)	BMI - distribution (if available)	Representativeness (if available, based on a claim or weighing)	Outcome measure(s) (min/day, MET-min, % meeting recommend.)	Assessment method (subjective or objective, type accelerometer, questionnaire name)	Details assessment (cutpoints used, which version, specific questions, sleep included in SB?)	Timing assessment (measurement period e.g. last/usual week, #days , week/weekend, season	Measurement properties (of the method, if available, as stated in the article)	Results - overall	Results - per country	Results - per subgroup (e.g. gender, age, SES or BMI)
250
525
533
547
769
1261
1514
1529
1695
1929
7125
9097
9210
9453
ENERGY223
ENERGY236
ENERGY419
ENERGY472
ENERGY507
ENERGY2410
EYHS1388
HBSC1020
HBSC1225
HBSC1278
HBSC1735
HBSC1738
HBSC1821
IDEFICS2480
IDEFICS4192
Ekelund (2004)
HBSC (2004)
HBSC (2008)
Jago (2008)
Ortega (2013)

## Sheet: SB adults
RefID	Main author (pubyear)	Article title	Study name	Study design (cross-sectional, longitudinal, cohort, surveillance, etc)	Period of data collection	Setting (was the research conducted in a specific setting or population?)	Countries - number	Countries - names	N - per country	N - total sample	Age - range	Age - mean (SD)	Gender - % women	SES - distribution (if available, preferably based on education level)	BMI - distribution (if available)	Representativeness (if available, based on a claim or weighing)	Outcome measure(s) (min/day, MET-min, % meeting recommend.)	Assessment method (subjective or objective, type accelerometer, questionnaire name)	Details assessment (cutpoints used, which version, specific questions, sleep included in SB?)	Timing assessment (measurement period e.g. last/usual week, #days , week/weekend, season	Measurement properties (of the method, if available, as stated in the article)	Results - overall	Results - per country	Results - per subgroup (e.g. gender, age, SES or BMI)
717
1261
1867
8152
10535
EB3026
Sjostrom (2006)
EB64.3 (2006)
EB80.2 (2014)
Ortega (2013)
